# Supplementary material for: Predicting metabolic preferences through transcriptomics: a data-driven approach to align metabolic signatures with gene expression profiles
Source: Biochem Biophys Rep. 2025 Oct 22;44:102302. doi: 10.1016/j.bbrep.2025.102302 (PMC12580596; doi:10.1016/j.bbrep.2025.102302)
Supplement: Multimedia component 2 [file mmc2.xlsx]

## Sheet: Heart vs kidney
	ensembl_gene_id	hgnc_symbol	logFC	PValue	adj_PValue	diffexpressed
1	ENSG00000097021	ACOT7	-1.40401	2.12957e-14	1.1419e-13	FALSE
2	ENSG00000074800	ENO1	-2.05033	1.09402e-47	1.45982e-46	TRUE
3	ENSG00000117118	SDHB	1.46749	4.01826e-13	2.02144e-12	FALSE
4	ENSG00000159423	ALDH4A1	-2.50322	9.52876e-81	1.9784e-79	TRUE
5	ENSG00000116353	MECR	0.795847	2.20798e-05	6.07936e-05	FALSE
6	ENSG00000121900	TMEM54	-2.10327	6.95947e-27	6.01529e-26	TRUE
7	ENSG00000168653	NDUFS5	1.75332	3.29962e-17	2.02638e-16	FALSE
8	ENSG00000198754	OXCT2	2.1548	4.91533e-07	1.60629e-06	TRUE
9	ENSG00000066322	ELOVL1	-0.774001	1.12752e-06	3.55798e-06	FALSE
10	ENSG00000117448	AKR1A1	-1.97664	1.52345e-47	2.02886e-46	FALSE
11	ENSG00000173660	UQCRH	2.01559	1.67438e-21	1.23099e-20	TRUE
12	ENSG00000157184	CPT2	0.410691	0.0269173	0.0455942	FALSE
13	ENSG00000162390	ACOT11	1.21287	5.25217e-09	2.02632e-08	FALSE
14	ENSG00000079739	PGM1	2.71802	2.59785e-30	2.47277e-29	TRUE
15	ENSG00000117054	ACADM	1.53314	6.97726e-14	3.64941e-13	FALSE
16	ENSG00000137944	KYAT3	-1.31716	7.47154e-14	3.90045e-13	FALSE
17	ENSG00000117528	ABCD3	0.48167	0.0069822	0.0133115	FALSE
18	ENSG00000137992	DBT	1.35787	1.8442e-12	8.92501e-12	FALSE
19	ENSG00000085491	SLC25A24	0.133908	0.519843	0.602501	FALSE
20	ENSG00000116459	ATP5PB	1.71161	2.42741e-16	1.43264e-15	FALSE
21	ENSG00000116882	HAO2	-10.8833	0	0	TRUE
22	ENSG00000143363	PRUNE1	1.03651	4.25207e-08	1.5228e-07	FALSE
23	ENSG00000143554	SLC27A3	-0.982247	3.23072e-08	1.17009e-07	FALSE
24	ENSG00000143630	HCN3	-2.34096	8.2624e-35	8.69657e-34	TRUE
25	ENSG00000143627	PKLR	-8.95676	0	0	TRUE
26	ENSG00000158864	NDUFS2	1.50977	3.90522e-13	1.96748e-12	FALSE
27	ENSG00000143252	SDHC	0.481543	0.00896443	0.0167393	FALSE
28	ENSG00000143149	ALDH9A1	-0.0742502	0.634681	0.707234	FALSE
29	ENSG00000143158	MPC2	0.765023	3.36797e-05	9.05911e-05	FALSE
30	ENSG00000135821	GLUL	0.986619	3.31732e-06	1.00081e-05	FALSE
31	ENSG00000154305	MIA3	0.75286	3.90406e-05	0.00010428	FALSE
32	ENSG00000091483	FH	1.84482	8.46394e-19	5.57601e-18	FALSE
33	ENSG00000240857	RDH14	1.46266	3.35293e-13	1.69518e-12	FALSE
34	ENSG00000084754	HADHA	2.07045	2.28535e-20	1.60652e-19	TRUE
35	ENSG00000138029	HADHB	2.93704	9.23154e-34	9.49306e-33	TRUE
36	ENSG00000138030	KHK	-5.40259	0	0	TRUE
37	ENSG00000143891	GALM	-1.69351	1.047e-27	9.27604e-27	FALSE
38	ENSG00000170634	ACYP2	2.35341	4.38128e-29	4.02419e-28	TRUE
39	ENSG00000014641	MDH1	2.98262	4.60168e-36	4.95836e-35	TRUE
40	ENSG00000124370	MCEE	1.01804	1.95291e-06	6.02244e-06	FALSE
41	ENSG00000159399	HK2	3.23566	3.77093e-45	4.80596e-44	TRUE
42	ENSG00000163541	SUCLG1	0.424804	0.0208338	0.0361381	FALSE
43	ENSG00000135940	COX5B	1.64544	3.38117e-15	1.88688e-14	FALSE
44	ENSG00000155368	DBI	0.287191	0.107323	0.156381	FALSE
45	ENSG00000115159	GPD2	-0.0168921	0.893116	0.922418	FALSE
46	ENSG00000152254	G6PC2	-0.827962	0.0435148	0.0700188	FALSE
47	ENSG00000128683	GAD1	-4.90069	2.42967e-104	6.14428e-103	TRUE
48	ENSG00000115840	SLC25A12	2.48485	9.01732e-30	8.462e-29	TRUE
49	ENSG00000154518	ATP5MC3	1.6522	4.36584e-15	2.4225e-14	FALSE
50	ENSG00000198130	HIBCH	-1.03838	1.35673e-11	6.22239e-11	FALSE
51	ENSG00000115419	GLS	-1.94659	1.61846e-45	2.0753e-44	FALSE
52	ENSG00000138356	AOX1	-3.4918	4.35339e-186	1.88377e-184	TRUE
53	ENSG00000119013	NDUFB3	1.78334	1.14698e-18	7.51086e-18	FALSE
54	ENSG00000023228	NDUFS1	2.48923	4.18936e-28	3.74323e-27	TRUE
55	ENSG00000138400	MDH1B	-2.07686	1.67095e-17	1.04237e-16	TRUE
56	ENSG00000138413	IDH1	-0.517977	0.00113327	0.00247604	FALSE
57	ENSG00000115361	ACADL	-3.27082	1.10132e-111	2.91203e-110	TRUE
58	ENSG00000021826	CPS1	-0.335434	0.0429433	0.0692136	FALSE
59	ENSG00000115425	PECR	-2.54761	2.97477e-56	4.58943e-55	TRUE
60	ENSG00000123983	ACSL3	0.628507	0.00053119	0.00122108	FALSE
61	ENSG00000130414	NDUFA10	1.60261	4.92133e-15	2.72241e-14	FALSE
62	ENSG00000131373	HACL1	-0.326189	0.054714	0.0859687	FALSE
63	ENSG00000060971	ACAA1	-0.334675	0.0368308	0.0603538	FALSE
64	ENSG00000010256	UQCRC1	2.12217	1.53293e-21	1.12944e-20	TRUE
65	ENSG00000178537	SLC25A20	1.89033	1.48893e-20	1.054e-19	FALSE
66	ENSG00000168291	PDHB	1.63679	5.45559e-16	3.16033e-15	FALSE
67	ENSG00000168306	ACOX2	0.253114	0.16831	0.231253	FALSE
68	ENSG00000172340	SUCLG2	0.285285	0.116168	0.167444	FALSE
69	ENSG00000114021	NIT2	-0.695519	7.15146e-06	2.08242e-05	FALSE
70	ENSG00000065518	NDUFB4	1.66793	3.71238e-16	2.17128e-15	FALSE
71	ENSG00000114054	PCCB	0.834436	5.74287e-06	1.68921e-05	FALSE
72	ENSG00000090402	SI	0.607696	0.415317	0.49948	FALSE
73	ENSG00000136521	NDUFB5	1.64361	3.61322e-16	2.11464e-15	FALSE
74	ENSG00000078070	MCCC1	0.652924	0.000376378	0.000883454	FALSE
75	ENSG00000113790	EHHADH	-1.62424	7.75231e-29	7.061e-28	FALSE
76	ENSG00000169020	ATP5ME	1.55673	2.31543e-15	1.302e-14	FALSE
77	ENSG00000159692	CTBP1	0.123387	0.496566	0.58026	FALSE
78	ENSG00000185818	NAT8L	-3.82421	1.93663e-178	8.01129e-177	TRUE
79	ENSG00000087008	ACOX3	0.770894	0.000294864	0.000702832	FALSE
80	ENSG00000169299	PGM2	-0.448872	0.0303971	0.0508035	FALSE
81	ENSG00000198189	HSD17B11	-0.882878	2.56765e-08	9.38043e-08	FALSE
82	ENSG00000197894	ADH5	0.499957	0.0059143	0.011426	FALSE
83	ENSG00000198099	ADH4	-4.03081	1.40936e-194	6.42484e-193	TRUE
84	ENSG00000172955	ADH6	-7.33343	0	0	TRUE
85	ENSG00000187758	ADH1A	-0.389737	0.0523527	0.0825583	FALSE
86	ENSG00000196616	ADH1B	-0.860757	7.17344e-08	2.51744e-07	FALSE
87	ENSG00000248144	ADH1C	-0.832459	9.99646e-08	3.46798e-07	FALSE
88	ENSG00000196344	ADH7	-0.667374	0.130237	0.185022	FALSE
89	ENSG00000164039	BDH2	-2.10028	1.00304e-42	1.21907e-41	TRUE
90	ENSG00000138777	PPA2	0.0791674	0.671051	0.73979	FALSE
91	ENSG00000138796	HADH	1.77087	1.8826e-17	1.17199e-16	FALSE
92	ENSG00000170522	ELOVL6	-0.975313	9.77868e-08	3.39372e-07	FALSE
93	ENSG00000109390	NDUFC1	1.40785	6.43549e-13	3.20025e-12	FALSE
94	ENSG00000171503	ETFDH	2.83747	4.93824e-37	5.41954e-36	TRUE
95	ENSG00000145439	CBR4	0.300463	0.100698	0.147858	FALSE
96	ENSG00000109576	AADAT	-0.605216	0.00533726	0.0103972	FALSE
97	ENSG00000151726	ACSL1	0.821974	5.34512e-05	0.000140123	FALSE
98	ENSG00000151729	SLC25A4	5.00047	4.48603e-69	8.14747e-68	TRUE
99	ENSG00000073578	SDHA	2.24901	1.03725e-23	8.21274e-23	TRUE
100	ENSG00000145494	NDUFS6	1.5856	1.49627e-15	8.48373e-15	FALSE
101	ENSG00000113492	AGXT2	-13.1497	0	0	TRUE
102	ENSG00000083720	OXCT1	3.35292	6.24588e-48	8.36291e-47	TRUE
103	ENSG00000164258	NDUFS4	1.17231	8.46041e-10	3.45372e-09	FALSE
104	ENSG00000131844	MCCC2	1.15882	1.58594e-09	6.37015e-09	FALSE
105	ENSG00000127184	COX7C	1.47829	1.12974e-12	5.53023e-12	FALSE
106	ENSG00000133835	HSD17B4	0.807926	1.62083e-05	4.53603e-05	FALSE
107	ENSG00000164904	ALDH7A1	-0.618779	0.000110433	0.000279164	FALSE
108	ENSG00000113396	SLC27A6	9.81671	1.77525e-126	5.27179e-125	TRUE
109	ENSG00000164398	ACSL6	-0.113818	0.600143	0.676949	FALSE
110	ENSG00000197208	SLC22A4	-1.44587	2.13265e-14	1.14333e-13	FALSE
111	ENSG00000164405	UQCRQ	1.73744	3.00433e-17	1.84753e-16	FALSE
112	ENSG00000131495	NDUFA2	0.638287	0.000434	0.00100872	FALSE
113	ENSG00000160883	HK3	-0.0843576	0.676373	0.744393	FALSE
114	ENSG00000198721	ECI2	1.05897	2.67092e-08	9.74594e-08	FALSE
115	ENSG00000197977	ELOVL2	3.84585	4.36732e-29	4.01272e-28	TRUE
116	ENSG00000112294	ALDH5A1	1.02315	4.97769e-08	1.77242e-07	FALSE
117	ENSG00000137261	KIAA0319	-1.61409	6.44438e-07	2.08177e-06	FALSE
118	ENSG00000112304	ACOT13	1.0118	1.54213e-07	5.26156e-07	FALSE
119	ENSG00000204228	HSD17B8	-0.415705	0.0238793	0.0408955	FALSE
120	ENSG00000146085	MMUT	0.681314	0.00017411	0.000428187	FALSE
121	ENSG00000096006	CRISP3	1.85401	3.85623e-05	0.000103094	FALSE
122	ENSG00000170950	PGK2	-1.05306	0.0126283	0.0228926	FALSE
123	ENSG00000012660	ELOVL5	0.24157	0.184614	0.250948	FALSE
124	ENSG00000146166	LGSN	-4.17802	2.18613e-57	3.42703e-56	TRUE
125	ENSG00000112695	COX7A2	1.09524	7.88258e-09	3.0008e-08	FALSE
126	ENSG00000118402	ELOVL4	-1.43929	4.49749e-07	1.47346e-06	FALSE
127	ENSG00000083123	BCKDHB	0.881896	9.45551e-06	2.71734e-05	FALSE
128	ENSG00000203797	DDO	2.30478	1.34931e-20	9.57906e-20	TRUE
129	ENSG00000175003	SLC22A1	-2.04629	6.74455e-41	7.97325e-40	TRUE
130	ENSG00000060762	MPC1	1.97694	1.49156e-21	1.10014e-20	FALSE
131	ENSG00000189043	NDUFA4	2.19179	1.13824e-22	8.73336e-22	TRUE
132	ENSG00000106049	HIBADH	0.24793	0.165186	0.22763	FALSE
133	ENSG00000006625	GGCT	-0.268768	0.126306	0.180151	FALSE
134	ENSG00000106633	GCK	2.22259	2.38539e-09	9.47793e-09	TRUE
135	ENSG00000105953	OGDH	2.36262	7.82213e-25	6.39014e-24	TRUE
136	ENSG00000126522	ASL	-1.95048	3.61199e-45	4.60554e-44	FALSE
137	ENSG00000241258	CRCP	0.0481234	0.812475	0.85975	FALSE
138	ENSG00000146701	MDH2	1.81104	9.58866e-17	5.76525e-16	FALSE
139	ENSG00000005469	CROT	-0.637579	0.000266321	0.000638425	FALSE
140	ENSG00000004864	SLC25A13	-1.22946	8.92557e-16	5.12145e-15	FALSE
141	ENSG00000070669	ASNS	-0.192875	0.302909	0.383379	FALSE
142	ENSG00000241468	ATP5MF	1.20323	4.79078e-10	1.98996e-09	FALSE
143	ENSG00000091140	DLD	1.87123	6.45702e-19	4.27868e-18	FALSE
144	ENSG00000128609	NDUFA5	1.58907	4.86716e-15	2.69354e-14	FALSE
145	ENSG00000198074	AKR1B10	-6.61462	0	0	TRUE
146	ENSG00000227471	AKR1B15	-2.79712	2.15383e-33	2.20074e-32	TRUE
147	ENSG00000172331	BPGM	-0.443738	0.00992951	0.0183817	FALSE
148	ENSG00000090266	NDUFB2	1.14774	2.47277e-09	9.81227e-09	FALSE
149	ENSG00000104687	GSR	-0.491865	0.00177479	0.00375877	FALSE
150	ENSG00000147471	PLPBP	0.357488	0.0434673	0.0699588	FALSE
151	ENSG00000188676	IDO2	-1.6584	3.56366e-08	1.28589e-07	FALSE
152	ENSG00000170786	SDR16C5	1.74132	0.00012895	0.000322949	FALSE
153	ENSG00000147576	ADHFE1	1.59484	6.8783e-16	3.96929e-15	FALSE
154	ENSG00000121039	RDH10	-1.16784	4.24254e-13	2.1323e-12	FALSE
155	ENSG00000104325	DECR1	1.83676	3.79672e-19	2.54056e-18	FALSE
156	ENSG00000156467	UQCRB	2.20663	2.98274e-23	2.32787e-22	TRUE
157	ENSG00000164919	COX6C	2.12189	5.77577e-23	4.47311e-22	TRUE
158	ENSG00000147684	NDUFB9	1.58859	2.1663e-14	1.16046e-13	FALSE
159	ENSG00000179091	CYC1	1.6768	1.3404e-15	7.62854e-15	FALSE
160	ENSG00000167701	GPT	1.59428	5.04208e-16	2.92576e-15	FALSE
161	ENSG00000122729	ACO1	0.0548015	0.774254	0.828178	FALSE
162	ENSG00000165264	NDUFB6	1.49542	1.81047e-14	9.7367e-14	FALSE
163	ENSG00000137106	GRHPR	-0.269701	0.097264	0.143395	FALSE
164	ENSG00000122696	SLC25A51	0.382113	0.0871945	0.13014	FALSE
165	ENSG00000137124	ALDH1B1	-1.25573	1.18916e-17	7.47298e-17	FALSE
166	ENSG00000154330	PGM5	3.25977	1.40489e-46	1.83072e-45	TRUE
167	ENSG00000148090	AUH	0.277017	0.134748	0.190548	FALSE
168	ENSG00000130957	FBP2	0.680156	0.00230637	0.00480211	FALSE
169	ENSG00000165140	FBP1	-6.23823	0	0	TRUE
170	ENSG00000136872	ALDOB	-10.8578	0	0	TRUE
171	ENSG00000119421	NDUFA8	2.28375	3.30049e-27	2.88011e-26	TRUE
172	ENSG00000148339	SLC25A25	-1.68559	2.28488e-32	2.28581e-31	FALSE
173	ENSG00000167114	SLC27A4	-0.583579	0.000288116	0.000687589	FALSE
174	ENSG00000171097	KYAT1	0.871404	5.48163e-05	0.000143508	FALSE
175	ENSG00000095321	CRAT	0.739916	0.000115301	0.000290931	FALSE
176	ENSG00000130707	ASS1	-2.55088	2.0306e-84	4.38639e-83	TRUE
177	ENSG00000067057	PFKP	1.21755	3.45114e-10	1.44719e-09	FALSE
178	ENSG00000187134	AKR1C1	-0.890315	6.5881e-09	2.52174e-08	FALSE
179	ENSG00000198610	AKR1C4	-2.55388	3.23191e-29	2.98257e-28	TRUE
180	ENSG00000165629	ATP5F1C	1.75858	8.63033e-17	5.20397e-16	FALSE
181	ENSG00000181192	DHTKD1	-0.240049	0.133838	0.189457	FALSE
182	ENSG00000107537	PHYH	0.919408	2.05145e-06	6.31416e-06	FALSE
183	ENSG00000152463	OLAH	-2.14881	4.30577e-14	2.27128e-13	TRUE
184	ENSG00000136750	GAD2	1.06809	0.0720635	0.109898	FALSE
185	ENSG00000197444	OGDHL	-5.13459	0	0	TRUE
186	ENSG00000156510	HKDC1	-9.18346	0	0	TRUE
187	ENSG00000156515	HK1	2.24945	2.86447e-24	2.31099e-23	TRUE
188	ENSG00000180817	PPA1	0.0620207	0.742884	0.802368	FALSE
189	ENSG00000148672	GLUD1	-0.32174	0.0484381	0.0770598	FALSE
190	ENSG00000171314	PGAM1	0.458421	0.0124528	0.0225986	FALSE
191	ENSG00000120053	GOT1	2.41677	1.44147e-26	1.23339e-25	TRUE
192	ENSG00000166136	NDUFB8	1.11836	4.77135e-09	1.84787e-08	FALSE
193	ENSG00000173915	ATP5MK	1.54244	8.72952e-15	4.75951e-14	FALSE
194	ENSG00000197142	ACSL5	0.157044	0.423196	0.507712	FALSE
195	ENSG00000196177	ACADSB	0.387179	0.0322187	0.0535523	FALSE
196	ENSG00000107902	LHPP	-1.3009	3.09452e-14	1.6438e-13	FALSE
197	ENSG00000127884	ECHS1	-0.392657	0.0177628	0.031259	FALSE
198	ENSG00000130649	CYP2E1	-0.965528	4.16807e-09	1.62299e-08	FALSE
199	ENSG00000177542	SLC25A22	-1.37194	6.46205e-14	3.38383e-13	FALSE
200	ENSG00000134333	LDHA	0.0577719	0.783693	0.835847	FALSE
201	ENSG00000166796	LDHC	-0.107162	0.69678	0.762817	FALSE
202	ENSG00000166800	LDHAL6A	-1.23465	0.000438202	0.00101823	FALSE
203	ENSG00000151116	UEVLD	0.443979	0.0169148	0.0299231	FALSE
204	ENSG00000109854	HTATIP2	-0.786254	6.84806e-07	2.20694e-06	FALSE
205	ENSG00000121691	CAT	-0.461795	0.00439644	0.0087036	FALSE
206	ENSG00000110435	PDHX	2.57125	3.12619e-32	3.12058e-31	TRUE
207	ENSG00000213619	NDUFS3	1.29699	3.77614e-11	1.68839e-10	FALSE
208	ENSG00000162174	ASRGL1	-3.21669	3.84226e-86	8.43348e-85	TRUE
209	ENSG00000149742	SLC22A9	-1.69197	3.15643e-06	9.54597e-06	FALSE
210	ENSG00000176340	COX8A	1.03703	1.30703e-07	4.49035e-07	FALSE
211	ENSG00000167792	NDUFV1	1.38431	1.48805e-11	6.80746e-11	FALSE
212	ENSG00000132744	ACY3	-11.0064	0	0	TRUE
213	ENSG00000132746	ALDH3B2	-2.85429	1.06755e-25	8.93266e-25	TRUE
214	ENSG00000006534	ALDH3B1	-2.47329	1.45268e-41	1.7316e-40	TRUE
215	ENSG00000110717	NDUFS8	1.22664	3.16278e-10	1.32872e-09	FALSE
216	ENSG00000110090	CPT1A	-0.169719	0.286627	0.366069	FALSE
217	ENSG00000151366	NDUFC2	0.625629	0.000635739	0.00144472	FALSE
218	ENSG00000150768	DLAT	2.24571	3.94162e-26	3.3298e-25	TRUE
219	ENSG00000204370	SDHD	0.663733	0.000342426	0.000808075	FALSE
220	ENSG00000167283	ATP5MG	1.3304	1.48501e-11	6.79583e-11	FALSE
221	ENSG00000139180	NDUFA9	1.63085	1.11972e-15	6.39258e-15	FALSE
222	ENSG00000111640	GAPDH	1.3343	1.54845e-09	6.22235e-09	FALSE
223	ENSG00000111669	TPI1	0.597608	0.0023506	0.00488897	FALSE
224	ENSG00000111674	ENO2	0.498428	0.0155904	0.0277604	FALSE
225	ENSG00000111716	LDHB	1.21411	3.14515e-09	1.23741e-08	FALSE
226	ENSG00000060982	BCAT1	0.291631	0.259251	0.335697	FALSE
227	ENSG00000173208	ABCD2	4.77846	8.44912e-34	8.69832e-33	TRUE
228	ENSG00000152556	PFKM	3.34596	1.09438e-39	1.26201e-38	TRUE
229	ENSG00000135390	ATP5MC2	1.00121	4.0693e-07	1.33751e-06	FALSE
230	ENSG00000062485	CS	2.24067	2.18659e-23	1.71437e-22	TRUE
231	ENSG00000135423	GLS2	-2.01927	4.19212e-16	2.44452e-15	TRUE
232	ENSG00000110955	ATP5F1B	1.96675	7.75548e-18	4.91679e-17	FALSE
233	ENSG00000170426	SDR9C7	2.84723	2.01154e-10	8.56957e-10	TRUE
234	ENSG00000111058	ACSS3	0.285386	0.120063	0.172337	FALSE
235	ENSG00000184752	NDUFA12	2.09012	9.23972e-24	7.33073e-23	TRUE
236	ENSG00000111275	ALDH2	0.669589	0.000502943	0.00116035	FALSE
237	ENSG00000111775	COX6A1	-1.57483	1.11017e-26	9.52904e-26	FALSE
238	ENSG00000122971	ACADS	1.07835	2.5018e-08	9.14965e-08	FALSE
239	ENSG00000136143	SUCLA2	1.91827	2.964e-20	2.0745e-19	FALSE
240	ENSG00000125246	CLYBL	-0.397491	0.0184774	0.0323743	FALSE
241	ENSG00000175198	PCCA	-0.668485	3.00394e-05	8.13859e-05	FALSE
242	ENSG00000134864	GGACT	-3.59625	3.05761e-82	6.4565e-81	TRUE
243	ENSG00000100867	DHRS2	-3.79149	4.30071e-73	8.21019e-72	TRUE
244	ENSG00000139988	RDH12	-3.96555	7.33595e-62	1.22992e-60	TRUE
245	ENSG00000184227	ACOT1	0.474869	0.0245311	0.0418933	FALSE
246	ENSG00000119673	ACOT2	1.32594	4.93718e-12	2.32658e-11	FALSE
247	ENSG00000177465	ACOT4	-2.5871	9.05424e-36	9.70234e-35	TRUE
248	ENSG00000119711	ALDH6A1	-0.960625	2.67253e-10	1.12902e-09	FALSE
249	ENSG00000119689	DLST	0.872905	5.825e-06	1.71263e-05	FALSE
250	ENSG00000119640	ACYP1	-0.154027	0.447401	0.531976	FALSE
251	ENSG00000183648	NDUFB1	1.66335	8.88035e-17	5.34881e-16	FALSE
252	ENSG00000187581	COX8C	2.48011	2.08495e-06	6.41187e-06	TRUE
253	ENSG00000197119	SLC25A29	-2.09111	3.76992e-51	5.36387e-50	TRUE
254	ENSG00000156411	ATP5MJ	1.74022	9.02765e-18	5.70872e-17	FALSE
255	ENSG00000166183	ASPG	-0.213677	0.209284	0.279739	FALSE
256	ENSG00000128928	IVD	0.555926	0.00227896	0.00474903	FALSE
257	ENSG00000140284	SLC27A2	-9.50949	0	0	TRUE
258	ENSG00000171989	LDHAL6B	-0.8016	0.0281294	0.0474292	FALSE
259	ENSG00000067225	PKM	0.468509	0.0192173	0.0335477	FALSE
260	ENSG00000159322	ADPGK	-0.972634	5.08065e-09	1.96236e-08	FALSE
261	ENSG00000178741	COX5A	2.48845	4.19786e-28	3.7496e-27	TRUE
262	ENSG00000140374	ETFA	1.79633	1.06741e-17	6.72181e-17	FALSE
263	ENSG00000166411	IDH3A	2.49106	1.55236e-31	1.52775e-30	TRUE
264	ENSG00000136381	IREB2	0.131621	0.46067	0.544822	FALSE
265	ENSG00000182054	IDH2	1.93631	2.68336e-18	1.73056e-17	FALSE
266	ENSG00000184254	ALDH1A3	-0.969342	4.02721e-06	1.20538e-05	FALSE
267	ENSG00000242612	DECR2	-1.80783	8.5752e-37	9.38452e-36	FALSE
268	ENSG00000140990	NDUFB10	1.95781	3.67011e-20	2.55754e-19	FALSE
269	ENSG00000167969	ECI1	0.63429	0.000547719	0.00125727	FALSE
270	ENSG00000183044	ABAT	-1.16925	2.32634e-15	1.3076e-14	FALSE
271	ENSG00000166743	ACSM1	-1.92221	3.72994e-13	1.88265e-12	FALSE
272	ENSG00000140740	UQCRC2	2.27397	5.39134e-24	4.31133e-23	TRUE
273	ENSG00000183921	SDR42E2	-0.412833	0.324907	0.406577	FALSE
274	ENSG00000004779	NDUFAB1	2.53311	4.19528e-31	4.07872e-30	TRUE
275	ENSG00000149925	ALDOA	1.79354	8.13325e-15	4.44508e-14	FALSE
276	ENSG00000099377	HSD3B7	-2.12209	5.0043e-36	5.38367e-35	TRUE
277	ENSG00000156885	COX6A2	9.90766	6.23538e-173	2.49242e-171	TRUE
278	ENSG00000166123	GPT2	-0.775683	8.38408e-07	2.68072e-06	FALSE
279	ENSG00000125166	GOT2	2.44999	4.83069e-27	4.19527e-26	TRUE
280	ENSG00000176387	HSD11B2	-7.8311	0	0	TRUE
281	ENSG00000213398	LCAT	0.422387	0.0230001	0.0395488	FALSE
282	ENSG00000198650	TAT	-1.73391	9.23707e-19	6.07801e-18	FALSE
283	ENSG00000166816	LDHD	1.58082	1.81449e-15	1.02412e-14	FALSE
284	ENSG00000186153	WWOX	-1.03385	1.62452e-06	5.04856e-06	FALSE
285	ENSG00000184860	SDR42E1	-2.36241	2.205e-26	1.87493e-25	TRUE
286	ENSG00000103150	MLYCD	3.17686	5.47052e-44	6.80967e-43	TRUE
287	ENSG00000131143	COX4I1	1.78328	9.64217e-17	5.79487e-16	FALSE
288	ENSG00000108381	ASPA	-2.88039	2.47877e-85	5.40157e-84	TRUE
289	ENSG00000108528	SLC25A11	1.36157	8.98785e-12	4.16343e-11	FALSE
290	ENSG00000108515	ENO3	5.67478	6.37335e-79	1.29951e-77	TRUE
291	ENSG00000072778	ACADVL	1.24313	3.91076e-09	1.52585e-08	FALSE
292	ENSG00000179477	ALOX12B	-2.04813	3.51896e-09	1.37811e-08	TRUE
293	ENSG00000179148	ALOXE3	-0.310942	0.384776	0.46924	FALSE
294	ENSG00000072210	ALDH3A2	-0.170263	0.292855	0.372714	FALSE
295	ENSG00000108602	ALDH3A1	-3.28059	1.45335e-50	2.04016e-49	TRUE
296	ENSG00000109107	ALDOC	5.03489	3.31784e-86	7.28829e-85	TRUE
297	ENSG00000131473	ACLY	-1.01686	1.9738e-11	8.9605e-11	FALSE
298	ENSG00000131482	G6PC1	-10.0706	0	0	TRUE
299	ENSG00000161653	NAGS	-3.81712	1.6517e-123	4.80543e-122	TRUE
300	ENSG00000141349	G6PC3	-0.611726	0.00012444	0.000312286	FALSE
301	ENSG00000159199	ATP5MC1	1.61162	1.60422e-15	9.08071e-15	FALSE
302	ENSG00000167863	ATP5PD	1.48572	2.10208e-13	1.07352e-12	FALSE
303	ENSG00000161533	ACOX1	0.676152	0.000237092	0.000572181	FALSE
304	ENSG00000183048	SLC25A10	-2.53563	7.95442e-72	1.48932e-70	TRUE
305	ENSG00000178127	NDUFV2	1.56417	2.31568e-14	1.23999e-13	FALSE
306	ENSG00000141437	SLC25A52	-0.697152	0.109083	0.15865	FALSE
307	ENSG00000152234	ATP5F1A	1.9107	2.25146e-17	1.39303e-16	FALSE
308	ENSG00000167315	ACAA2	0.650082	0.000595986	0.00135994	FALSE
309	ENSG00000180011	PTGR3	1.09587	7.14283e-09	2.72756e-08	FALSE
310	ENSG00000099624	ATP5F1D	1.15839	5.32059e-09	2.05155e-08	FALSE
311	ENSG00000115286	NDUFS7	1.60468	9.83843e-16	5.63338e-15	FALSE
312	ENSG00000127540	UQCR11	1.57586	9.40744e-15	5.12605e-14	FALSE
313	ENSG00000167733	HSD11B1L	-0.729943	0.000571455	0.00130809	FALSE
314	ENSG00000174886	NDUFA11	1.02053	8.14865e-08	2.84722e-07	FALSE
315	ENSG00000130377	ACSBG2	-2.73588	3.33958e-20	2.33257e-19	TRUE
316	ENSG00000181240	SLC25A41	0.792317	0.0372038	0.0609027	FALSE
317	ENSG00000125648	SLC25A23	1.00406	1.34177e-07	4.60389e-07	FALSE
318	ENSG00000099795	NDUFB7	1.24292	1.64975e-10	7.07247e-10	FALSE
319	ENSG00000186529	CYP4F3	-6.01111	0	0	TRUE
320	ENSG00000186115	CYP4F2	-9.9809	0	0	TRUE
321	ENSG00000130304	SLC27A1	1.60525	3.35382e-16	1.96832e-15	FALSE
322	ENSG00000181035	SLC25A42	-0.67177	1.67858e-05	4.68705e-05	FALSE
323	ENSG00000186010	NDUFA13	1.49663	1.45658e-13	7.49206e-13	FALSE
324	ENSG00000169021	UQCRFS1	1.59698	1.55188e-14	8.37572e-14	FALSE
325	ENSG00000105220	GPI	1.10693	4.46656e-08	1.59605e-07	FALSE
326	ENSG00000126267	COX6B1	1.5213	8.95052e-14	4.65116e-13	FALSE
327	ENSG00000161281	COX7A1	4.95134	2.28679e-74	4.40879e-73	TRUE
328	ENSG00000104823	ECH1	1.66699	4.36493e-15	2.42248e-14	FALSE
329	ENSG00000142046	TMEM91	-0.773759	0.000602024	0.00137291	FALSE
330	ENSG00000248098	BCKDHA	1.12081	4.95546e-09	1.91672e-08	FALSE
331	ENSG00000105552	BCAT2	0.478082	0.00752949	0.0142771	FALSE
332	ENSG00000087076	HSD17B14	-4.00517	1.85363e-120	5.27473e-119	TRUE
333	ENSG00000169169	CPT1C	-0.255051	0.327042	0.408949	FALSE
334	ENSG00000105379	ETFB	1.59736	1.36169e-15	7.74646e-15	FALSE
335	ENSG00000170906	NDUFA3	1.30053	1.62904e-11	7.43252e-11	FALSE
336	ENSG00000160439	RDH13	0.804383	4.85934e-05	0.000128003	FALSE
337	ENSG00000160471	COX6B2	-3.58496	3.1383e-37	3.4553e-36	TRUE
338	ENSG00000083807	SLC27A5	-1.10832	7.3114e-13	3.62195e-12	FALSE
339	ENSG00000101365	IDH3B	1.28198	5.28543e-11	2.34248e-10	FALSE
340	ENSG00000101323	HAO1	-3.4962	2.05677e-56	3.18397e-55	TRUE
341	ENSG00000154930	ACSS1	1.45217	2.26732e-13	1.1564e-12	FALSE
342	ENSG00000131055	COX4I2	3.32348	2.98417e-24	2.40685e-23	TRUE
343	ENSG00000131069	ACSS2	0.712994	0.000150896	0.000374266	FALSE
344	ENSG00000101473	ACOT8	0.479691	0.0132356	0.0238938	FALSE
345	ENSG00000124172	ATP5F1E	0.920033	1.77568e-06	5.50078e-06	FALSE
346	ENSG00000154723	ATP5PF	2.01883	1.27761e-21	9.44898e-21	TRUE
347	ENSG00000241837	ATP5PO	1.93472	1.66596e-19	1.13143e-18	FALSE
348	ENSG00000160194	NDUFV3	1.67224	1.08407e-16	6.50371e-16	FALSE
349	ENSG00000141959	PFKL	-1.5456	1.20208e-27	1.06292e-26	FALSE
350	ENSG00000160226	CFAP410	-0.838818	1.36735e-05	3.85994e-05	FALSE
351	ENSG00000182902	SLC25A18	0.345869	0.0927808	0.137439	FALSE
352	ENSG00000100075	SLC25A1	-1.7462	1.03903e-34	1.08837e-33	FALSE
353	ENSG00000184076	UQCR10	1.52701	2.94243e-14	1.56484e-13	FALSE
354	ENSG00000100412	ACO2	2.56427	6.859e-29	6.25361e-28	TRUE
355	ENSG00000184983	NDUFA6	1.45785	1.97386e-13	1.00918e-12	FALSE
356	ENSG00000100294	MCAT	-0.296725	0.0910383	0.135218	FALSE
357	ENSG00000205560	CPT1B	3.54527	2.2694e-48	3.06724e-47	TRUE
358	ENSG00000169100	SLC25A6	-1.11613	2.19935e-13	1.12257e-12	FALSE
359	ENSG00000131828	PDHA1	2.01314	6.9562e-21	4.9956e-20	TRUE
360	ENSG00000147123	NDUFB11	1.36803	5.9962e-12	2.81201e-11	FALSE
361	ENSG00000072506	HSD17B10	0.12011	0.501325	0.584693	FALSE
362	ENSG00000131174	COX7B	1.92821	1.24825e-19	8.5199e-19	FALSE
363	ENSG00000102144	PGK1	0.594967	0.00214541	0.00449305	FALSE
364	ENSG00000068366	ACSL4	-0.406989	0.0114651	0.0209497	FALSE
365	ENSG00000005022	SLC25A5	-1.12411	5.23769e-14	2.75486e-13	FALSE
366	ENSG00000125356	NDUFA1	1.98224	3.7141e-21	2.69784e-20	FALSE
367	ENSG00000182890	GLUD2	-0.759725	0.00545361	0.0106057	FALSE
368	ENSG00000101986	ABCD1	0.589901	0.00128902	0.00278888	FALSE
369	ENSG00000067829	IDH3G	0.448654	0.0123364	0.0224127	FALSE
370	ENSG00000198888	MT-ND1	1.2395	3.45645e-08	1.24886e-07	FALSE
371	ENSG00000198763	MT-ND2	0.869249	6.0693e-05	0.000158088	FALSE
372	ENSG00000198804	MT-CO1	1.59659	1.36506e-11	6.25745e-11	FALSE
373	ENSG00000198712	MT-CO2	0.69097	0.00125333	0.00271771	FALSE
374	ENSG00000228253	MT-ATP8	1.23739	1.13803e-08	4.27501e-08	FALSE
375	ENSG00000198899	MT-ATP6	1.07521	1.20072e-06	3.77759e-06	FALSE
376	ENSG00000198938	MT-CO3	0.632835	0.00308749	0.00629624	FALSE
377	ENSG00000198840	MT-ND3	0.920057	1.43446e-05	4.03934e-05	FALSE
378	ENSG00000212907	MT-ND4L	1.48479	2.7429e-11	1.23675e-10	FALSE
379	ENSG00000198886	MT-ND4	1.003	6.78389e-06	1.98089e-05	FALSE
380	ENSG00000198786	MT-ND5	1.56574	8.20862e-12	3.81413e-11	FALSE
381	ENSG00000198695	MT-ND6	1.34893	9.11972e-10	3.71396e-09	FALSE
382	ENSG00000198727	MT-CYB	1.04769	2.26832e-06	6.94793e-06	FALSE

## Sheet: Heart vs liver
	ensembl_gene_id	hgnc_symbol	logFC	PValue	adj_PValue	diffexpressed
1	ENSG00000097021	ACOT7	-0.401243	6.44202e-05	9.53035e-05	FALSE
2	ENSG00000074800	ENO1	-1.65479	3.53101e-100	2.35294e-99	FALSE
3	ENSG00000117118	SDHB	0.392029	5.32806e-06	8.3361e-06	FALSE
4	ENSG00000159423	ALDH4A1	-3.78282	0	0	TRUE
5	ENSG00000116353	MECR	0.487453	1.14306e-08	2.01195e-08	FALSE
6	ENSG00000121900	TMEM54	0.0165383	0.899661	0.91221	FALSE
7	ENSG00000168653	NDUFS5	1.96239	1.17704e-92	7.37639e-92	FALSE
8	ENSG00000198754	OXCT2	1.82577	3.41906e-22	8.88108e-22	FALSE
9	ENSG00000066322	ELOVL1	-0.223877	0.00639402	0.00832175	FALSE
10	ENSG00000117448	AKR1A1	-2.6366	1.53685e-288	2.64495e-287	TRUE
11	ENSG00000173660	UQCRH	2.57438	1.6196e-146	1.4826e-145	TRUE
12	ENSG00000157184	CPT2	-1.405	1.25836e-72	6.65843e-72	FALSE
13	ENSG00000162390	ACOT11	5.90092	0	0	TRUE
14	ENSG00000079739	PGM1	0.126949	0.157822	0.180417	FALSE
15	ENSG00000117054	ACADM	0.553927	2.51321e-10	4.71008e-10	FALSE
16	ENSG00000137944	KYAT3	-1.45061	1.09058e-57	4.9206e-57	FALSE
17	ENSG00000117528	ABCD3	-0.98409	3.69119e-38	1.27358e-37	FALSE
18	ENSG00000137992	DBT	0.193239	0.0185147	0.0232263	FALSE
19	ENSG00000085491	SLC25A24	2.19835	7.68095e-92	4.7708e-91	TRUE
20	ENSG00000116459	ATP5PB	1.53068	1.19472e-59	5.48768e-59	FALSE
21	ENSG00000116882	HAO2	-13.1382	0	0	TRUE
22	ENSG00000143363	PRUNE1	1.21991	3.56654e-43	1.32843e-42	FALSE
23	ENSG00000143554	SLC27A3	-1.82667	8.71877e-98	5.69982e-97	FALSE
24	ENSG00000143630	HCN3	-2.9871	6.35504e-179	7.01964e-178	TRUE
25	ENSG00000143627	PKLR	-11.3724	0	0	TRUE
26	ENSG00000158864	NDUFS2	0.862713	2.45763e-21	6.27082e-21	FALSE
27	ENSG00000143252	SDHC	0.088915	0.292542	0.323476	FALSE
28	ENSG00000143149	ALDH9A1	-1.12104	2.19813e-48	8.83824e-48	FALSE
29	ENSG00000143158	MPC2	-0.380688	1.60281e-06	2.57662e-06	FALSE
30	ENSG00000135821	GLUL	0.0020384	0.991456	0.994009	FALSE
31	ENSG00000154305	MIA3	-1.08914	1.38241e-46	5.39681e-46	FALSE
32	ENSG00000091483	FH	0.101636	0.230567	0.258593	FALSE
33	ENSG00000240857	RDH14	1.02408	2.02359e-30	6.15545e-30	FALSE
34	ENSG00000084754	HADHA	1.08563	1.9495e-30	5.93338e-30	FALSE
35	ENSG00000138029	HADHB	1.97768	3.25816e-84	1.90521e-83	FALSE
36	ENSG00000138030	KHK	-6.909	0	0	TRUE
37	ENSG00000143891	GALM	-2.10393	3.93527e-148	3.63782e-147	TRUE
38	ENSG00000170634	ACYP2	1.27979	9.3029e-48	3.7039e-47	FALSE
39	ENSG00000014641	MDH1	2.91601	3.87584e-166	3.98114e-165	TRUE
40	ENSG00000124370	MCEE	-0.199384	0.027679	0.0342017	FALSE
41	ENSG00000159399	HK2	3.37132	1.92869e-231	2.66758e-230	TRUE
42	ENSG00000163541	SUCLG1	1.01044	9.50424e-30	2.85882e-29	FALSE
43	ENSG00000135940	COX5B	1.75256	2.42793e-74	1.30342e-73	FALSE
44	ENSG00000155368	DBI	-0.462362	4.92049e-09	8.79244e-09	FALSE
45	ENSG00000115159	GPD2	0.877265	2.44193e-24	6.64167e-24	FALSE
46	ENSG00000152254	G6PC2	-0.548291	0.0131264	0.0166685	FALSE
47	ENSG00000128683	GAD1	-1.07049	5.60711e-10	1.03708e-09	FALSE
48	ENSG00000115840	SLC25A12	5.28791	0	0	TRUE
49	ENSG00000154518	ATP5MC3	1.64087	1.90206e-65	9.28584e-65	FALSE
50	ENSG00000198130	HIBCH	-1.72642	8.74462e-115	6.49202e-114	FALSE
51	ENSG00000115419	GLS	1.48903	6.32491e-61	2.94388e-60	FALSE
52	ENSG00000138356	AOX1	-7.51158	0	0	TRUE
53	ENSG00000119013	NDUFB3	2.02927	6.12849e-104	4.20193e-103	TRUE
54	ENSG00000023228	NDUFS1	1.72237	6.21994e-71	3.22852e-70	FALSE
55	ENSG00000138400	MDH1B	1.39216	1.83792e-17	4.25074e-17	FALSE
56	ENSG00000138413	IDH1	-3.30778	0	0	TRUE
57	ENSG00000115361	ACADL	-4.24147	0	0	TRUE
58	ENSG00000021826	CPS1	-9.63463	0	0	TRUE
59	ENSG00000115425	PECR	-4.76051	0	0	TRUE
60	ENSG00000123983	ACSL3	-0.717044	2.35964e-20	5.88204e-20	FALSE
61	ENSG00000130414	NDUFA10	1.33569	5.54361e-48	2.2172e-47	FALSE
62	ENSG00000131373	HACL1	-1.91138	9.92097e-132	8.28602e-131	FALSE
63	ENSG00000060971	ACAA1	-2.27358	9.87934e-213	1.27218e-211	TRUE
64	ENSG00000010256	UQCRC1	1.77294	1.29421e-72	6.84676e-72	FALSE
65	ENSG00000178537	SLC25A20	-0.586257	7.03283e-14	1.47444e-13	FALSE
66	ENSG00000168291	PDHB	1.3246	9.41647e-49	3.80412e-48	FALSE
67	ENSG00000168306	ACOX2	-2.73242	1.09758e-292	1.91802e-291	TRUE
68	ENSG00000172340	SUCLG2	-1.34078	6.12873e-68	3.07576e-67	FALSE
69	ENSG00000114021	NIT2	-1.71879	1.32817e-119	1.02309e-118	FALSE
70	ENSG00000065518	NDUFB4	1.76794	8.88113e-79	4.97756e-78	FALSE
71	ENSG00000114054	PCCB	-0.94459	3.86515e-35	1.27056e-34	FALSE
72	ENSG00000090402	SI	-0.803687	0.00313747	0.00417528	FALSE
73	ENSG00000136521	NDUFB5	1.6572	2.75033e-72	1.44995e-71	FALSE
74	ENSG00000078070	MCCC1	-0.417044	1.60299e-07	2.69597e-07	FALSE
75	ENSG00000113790	EHHADH	-4.0135	0	0	TRUE
76	ENSG00000169020	ATP5ME	1.47519	3.31034e-61	1.545e-60	FALSE
77	ENSG00000159692	CTBP1	0.00979442	0.913019	0.923932	FALSE
78	ENSG00000185818	NAT8L	1.83688	3.97154e-60	1.83443e-59	FALSE
79	ENSG00000087008	ACOX3	-0.677019	4.9278e-14	1.03759e-13	FALSE
80	ENSG00000169299	PGM2	-0.190655	0.0686265	0.0815673	FALSE
81	ENSG00000198189	HSD17B11	-3.26615	0	0	TRUE
82	ENSG00000197894	ADH5	-0.448427	1.73646e-08	3.03602e-08	FALSE
83	ENSG00000198099	ADH4	-13.2742	0	0	TRUE
84	ENSG00000172955	ADH6	-11.3513	0	0	TRUE
85	ENSG00000187758	ADH1A	-11.3471	0	0	TRUE
86	ENSG00000196616	ADH1B	-4.63521	0	0	TRUE
87	ENSG00000248144	ADH1C	-6.90436	0	0	TRUE
88	ENSG00000196344	ADH7	-2.89626	9.12449e-46	3.51381e-45	TRUE
89	ENSG00000164039	BDH2	-1.33763	1.83709e-54	7.96579e-54	FALSE
90	ENSG00000138777	PPA2	-0.14251	0.0777188	0.0919133	FALSE
91	ENSG00000138796	HADH	0.412291	1.86443e-06	2.98504e-06	FALSE
92	ENSG00000170522	ELOVL6	-4.17894	0	0	TRUE
93	ENSG00000109390	NDUFC1	1.85437	4.40569e-89	2.67729e-88	FALSE
94	ENSG00000171503	ETFDH	0.263724	0.00169944	0.0023073	FALSE
95	ENSG00000145439	CBR4	-0.786078	5.6138e-23	1.48408e-22	FALSE
96	ENSG00000109576	AADAT	-3.56256	2.73884e-278	4.55544e-277	TRUE
97	ENSG00000151726	ACSL1	-2.21685	2.0873e-167	2.16357e-166	TRUE
98	ENSG00000151729	SLC25A4	5.3336	0	0	TRUE
99	ENSG00000073578	SDHA	1.4687	5.74989e-53	2.44995e-52	FALSE
100	ENSG00000145494	NDUFS6	1.37483	3.19955e-53	1.36906e-52	FALSE
101	ENSG00000113492	AGXT2	-14.0467	0	0	TRUE
102	ENSG00000083720	OXCT1	7.31746	0	0	TRUE
103	ENSG00000164258	NDUFS4	1.23295	3.44754e-44	1.30027e-43	FALSE
104	ENSG00000131844	MCCC2	-0.306367	0.000129059	0.000187782	FALSE
105	ENSG00000127184	COX7C	1.65631	2.84311e-66	1.40282e-65	FALSE
106	ENSG00000133835	HSD17B4	-1.47484	1.0632e-83	6.19182e-83	FALSE
107	ENSG00000164904	ALDH7A1	-1.3458	1.84062e-68	9.28347e-68	FALSE
108	ENSG00000113396	SLC27A6	9.05566	0	0	TRUE
109	ENSG00000164398	ACSL6	-0.813527	1.88589e-13	3.91348e-13	FALSE
110	ENSG00000197208	SLC22A4	0.774093	8.51368e-12	1.67575e-11	FALSE
111	ENSG00000164405	UQCRQ	0.393843	4.14442e-06	6.52315e-06	FALSE
112	ENSG00000131495	NDUFA2	0.576381	7.54789e-12	1.48823e-11	FALSE
113	ENSG00000160883	HK3	-1.60486	9.58421e-56	4.2182e-55	FALSE
114	ENSG00000198721	ECI2	-0.0584361	0.467088	0.500444	FALSE
115	ENSG00000197977	ELOVL2	-2.5439	7.31381e-133	6.14617e-132	TRUE
116	ENSG00000112294	ALDH5A1	-1.66029	8.35964e-111	6.02889e-110	FALSE
117	ENSG00000137261	KIAA0319	-1.09232	1.88608e-09	3.42594e-09	FALSE
118	ENSG00000112304	ACOT13	-0.539879	1.91988e-11	3.74163e-11	FALSE
119	ENSG00000204228	HSD17B8	-1.25311	2.70339e-46	1.05116e-45	FALSE
120	ENSG00000146085	MMUT	-1.47501	3.79157e-87	2.26522e-86	FALSE
121	ENSG00000096006	CRISP3	-2.15416	3.7398e-46	1.45064e-45	TRUE
122	ENSG00000170950	PGK2	-0.21015	0.403343	0.437007	FALSE
123	ENSG00000012660	ELOVL5	-1.40265	4.90032e-74	2.62554e-73	FALSE
124	ENSG00000146166	LGSN	-6.82698	0	0	TRUE
125	ENSG00000112695	COX7A2	0.903063	1.48169e-25	4.12042e-25	FALSE
126	ENSG00000118402	ELOVL4	1.21496	1.72829e-11	3.3745e-11	FALSE
127	ENSG00000083123	BCKDHB	-0.8486	9.2472e-25	2.53431e-24	FALSE
128	ENSG00000203797	DDO	0.965892	2.57116e-21	6.55682e-21	FALSE
129	ENSG00000175003	SLC22A1	-11.8556	0	0	TRUE
130	ENSG00000060762	MPC1	0.476463	1.99019e-08	3.47073e-08	FALSE
131	ENSG00000189043	NDUFA4	2.2063	3.75718e-105	2.60027e-104	TRUE
132	ENSG00000106049	HIBADH	-0.623743	1.97232e-15	4.33818e-15	FALSE
133	ENSG00000006625	GGCT	-0.365607	2.63387e-05	3.98036e-05	FALSE
134	ENSG00000106633	GCK	-2.43287	1.33622e-81	7.65587e-81	TRUE
135	ENSG00000105953	OGDH	3.32205	7.51465e-198	9.07249e-197	TRUE
136	ENSG00000126522	ASL	-4.63248	0	0	TRUE
137	ENSG00000241258	CRCP	-1.23222	1.32255e-55	5.81237e-55	FALSE
138	ENSG00000146701	MDH2	0.703436	1.85904e-14	3.96646e-14	FALSE
139	ENSG00000005469	CROT	-1.49842	2.06022e-71	1.07572e-70	FALSE
140	ENSG00000004864	SLC25A13	-3.44181	0	0	TRUE
141	ENSG00000070669	ASNS	0.601048	1.64183e-09	2.98724e-09	FALSE
142	ENSG00000241468	ATP5MF	1.13916	7.61815e-38	2.61659e-37	FALSE
143	ENSG00000091140	DLD	1.61938	2.27558e-66	1.12402e-65	FALSE
144	ENSG00000128609	NDUFA5	1.89948	2.64276e-89	1.61035e-88	FALSE
145	ENSG00000198074	AKR1B10	-8.02449	0	0	TRUE
146	ENSG00000227471	AKR1B15	-4.20962	2.77345e-234	3.86737e-233	TRUE
147	ENSG00000172331	BPGM	0.577263	2.96389e-10	5.53605e-10	FALSE
148	ENSG00000090266	NDUFB2	1.62545	3.05135e-70	1.57275e-69	FALSE
149	ENSG00000104687	GSR	-0.602821	7.8364e-15	1.69157e-14	FALSE
150	ENSG00000147471	PLPBP	-0.469686	1.92435e-09	3.49429e-09	FALSE
151	ENSG00000188676	IDO2	-8.28145	0	0	TRUE
152	ENSG00000170786	SDR16C5	1.8326	9.08319e-18	2.11928e-17	FALSE
153	ENSG00000147576	ADHFE1	-0.506849	1.00489e-10	1.91087e-10	FALSE
154	ENSG00000121039	RDH10	-1.94481	2.65042e-130	2.19748e-129	FALSE
155	ENSG00000104325	DECR1	0.235095	0.00509152	0.00668078	FALSE
156	ENSG00000156467	UQCRB	2.56348	1.25499e-136	1.08404e-135	TRUE
157	ENSG00000164919	COX6C	1.6486	1.528e-68	7.71387e-68	FALSE
158	ENSG00000147684	NDUFB9	1.36224	4.35816e-48	1.74589e-47	FALSE
159	ENSG00000179091	CYC1	1.58102	4.31997e-62	2.03432e-61	FALSE
160	ENSG00000167701	GPT	-1.80126	1.43196e-132	1.20002e-131	FALSE
161	ENSG00000122729	ACO1	-1.29618	1.07157e-65	5.24546e-65	FALSE
162	ENSG00000165264	NDUFB6	1.3175	2.19807e-50	9.07626e-50	FALSE
163	ENSG00000137106	GRHPR	-1.9806	1.43537e-155	1.38856e-154	FALSE
164	ENSG00000122696	SLC25A51	0.729866	5.59201e-12	1.10659e-11	FALSE
165	ENSG00000137124	ALDH1B1	-2.19178	9.31882e-198	1.12308e-196	TRUE
166	ENSG00000154330	PGM5	5.18846	0	0	TRUE
167	ENSG00000148090	AUH	0.791124	7.01019e-19	1.68137e-18	FALSE
168	ENSG00000130957	FBP2	-0.966027	3.72544e-23	9.88795e-23	FALSE
169	ENSG00000165140	FBP1	-9.02498	0	0	TRUE
170	ENSG00000136872	ALDOB	-11.9317	0	0	TRUE
171	ENSG00000119421	NDUFA8	2.36617	9.06751e-134	7.67431e-133	TRUE
172	ENSG00000148339	SLC25A25	-3.64627	0	0	TRUE
173	ENSG00000167114	SLC27A4	-0.834865	4.59308e-26	1.28898e-25	FALSE
174	ENSG00000171097	KYAT1	0.00155877	0.996252	0.998376	FALSE
175	ENSG00000095321	CRAT	-1.00285	4.80429e-36	1.60483e-35	FALSE
176	ENSG00000130707	ASS1	-4.45877	0	0	TRUE
177	ENSG00000067057	PFKP	4.70802	0	0	TRUE
178	ENSG00000187134	AKR1C1	-3.82702	0	0	TRUE
179	ENSG00000198610	AKR1C4	-13.2788	0	0	TRUE
180	ENSG00000165629	ATP5F1C	1.63751	5.51543e-66	2.70863e-65	FALSE
181	ENSG00000181192	DHTKD1	-2.4062	1.28709e-241	1.86042e-240	TRUE
182	ENSG00000107537	PHYH	-0.562841	4.41455e-12	8.76319e-12	FALSE
183	ENSG00000152463	OLAH	-0.764054	6.28222e-06	9.79186e-06	FALSE
184	ENSG00000136750	GAD2	0.323318	0.15768	0.180269	FALSE
185	ENSG00000197444	OGDHL	-4.96644	0	0	TRUE
186	ENSG00000156510	HKDC1	-7.95729	0	0	TRUE
187	ENSG00000156515	HK1	4.27299	3.53571e-304	6.4002e-303	TRUE
188	ENSG00000180817	PPA1	-0.574699	2.70468e-13	5.59001e-13	FALSE
189	ENSG00000148672	GLUD1	-2.72495	5.79954e-300	1.03673e-298	TRUE
190	ENSG00000171314	PGAM1	0.230033	0.00649349	0.00844356	FALSE
191	ENSG00000120053	GOT1	0.651554	5.63673e-13	1.15224e-12	FALSE
192	ENSG00000166136	NDUFB8	0.985093	1.57199e-29	4.70768e-29	FALSE
193	ENSG00000173915	ATP5MK	1.42822	2.0319e-56	9.00677e-56	FALSE
194	ENSG00000197142	ACSL5	-3.6205	0	0	TRUE
195	ENSG00000196177	ACADSB	-2.43671	6.23271e-240	8.94263e-239	TRUE
196	ENSG00000107902	LHPP	-2.41488	1.83229e-176	1.99721e-175	TRUE
197	ENSG00000127884	ECHS1	-1.78833	1.35732e-119	1.04495e-118	FALSE
198	ENSG00000130649	CYP2E1	-12.0951	0	0	TRUE
199	ENSG00000177542	SLC25A22	-2.54183	1.47319e-169	1.54702e-168	TRUE
200	ENSG00000134333	LDHA	-1.33717	9.98625e-60	4.59159e-59	FALSE
201	ENSG00000166796	LDHC	-0.666482	1.24856e-05	1.91704e-05	FALSE
202	ENSG00000166800	LDHAL6A	-0.875292	4.90756e-06	7.69631e-06	FALSE
203	ENSG00000151116	UEVLD	0.384549	8.82234e-06	1.36426e-05	FALSE
204	ENSG00000109854	HTATIP2	-2.32869	1.41004e-212	1.81317e-211	TRUE
205	ENSG00000121691	CAT	-2.35536	6.36891e-220	8.46528e-219	TRUE
206	ENSG00000110435	PDHX	1.6169	1.22714e-69	6.27874e-69	FALSE
207	ENSG00000213619	NDUFS3	1.2056	2.66503e-41	9.65594e-41	FALSE
208	ENSG00000162174	ASRGL1	-0.813455	1.48291e-14	3.17436e-14	FALSE
209	ENSG00000149742	SLC22A9	-11.0335	0	0	TRUE
210	ENSG00000176340	COX8A	1.61018	3.5689e-65	1.73704e-64	FALSE
211	ENSG00000167792	NDUFV1	1.24519	9.23458e-41	3.31198e-40	FALSE
212	ENSG00000132744	ACY3	-10.1882	0	0	TRUE
213	ENSG00000132746	ALDH3B2	-0.0783418	0.702959	0.7297	FALSE
214	ENSG00000006534	ALDH3B1	-0.473629	2.24337e-05	3.40287e-05	FALSE
215	ENSG00000110717	NDUFS8	1.53725	4.6265e-63	2.20341e-62	FALSE
216	ENSG00000110090	CPT1A	-1.03509	2.23226e-42	8.21904e-42	FALSE
217	ENSG00000151366	NDUFC2	-0.340564	2.01627e-05	3.06608e-05	FALSE
218	ENSG00000150768	DLAT	2.47427	1.06113e-141	9.41652e-141	TRUE
219	ENSG00000204370	SDHD	0.0497816	0.554415	0.586811	FALSE
220	ENSG00000167283	ATP5MG	1.53067	2.02498e-62	9.5722e-62	FALSE
221	ENSG00000139180	NDUFA9	1.54667	6.71532e-63	3.18986e-62	FALSE
222	ENSG00000111640	GAPDH	1.08455	1.25125e-27	3.61452e-27	FALSE
223	ENSG00000111669	TPI1	0.696052	3.87746e-14	8.18574e-14	FALSE
224	ENSG00000111674	ENO2	1.9594	3.53589e-76	1.93093e-75	FALSE
225	ENSG00000111716	LDHB	6.09059	0	0	TRUE
226	ENSG00000060982	BCAT1	1.08873	2.21824e-18	5.25427e-18	FALSE
227	ENSG00000173208	ABCD2	5.95182	5.54696e-218	7.29806e-217	TRUE
228	ENSG00000152556	PFKM	5.80946	0	0	TRUE
229	ENSG00000135390	ATP5MC2	1.24945	3.17626e-41	1.14869e-40	FALSE
230	ENSG00000062485	CS	2.70525	2.6706e-146	2.44142e-145	TRUE
231	ENSG00000135423	GLS2	-7.64494	0	0	TRUE
232	ENSG00000110955	ATP5F1B	2.0749	1.11201e-87	6.68308e-87	TRUE
233	ENSG00000170426	SDR9C7	1.22107	7.0011e-12	1.38182e-11	FALSE
234	ENSG00000111058	ACSS3	-1.56258	2.54768e-91	1.57775e-90	FALSE
235	ENSG00000184752	NDUFA12	2.08923	9.2897e-109	6.61045e-108	TRUE
236	ENSG00000111275	ALDH2	-2.11177	3.02407e-164	3.08184e-163	TRUE
237	ENSG00000111775	COX6A1	-1.69372	3.99933e-107	2.8085e-106	FALSE
238	ENSG00000122971	ACADS	-1.16378	1.10895e-50	4.59579e-50	FALSE
239	ENSG00000136143	SUCLA2	2.43612	3.39861e-136	2.92362e-135	TRUE
240	ENSG00000125246	CLYBL	-1.11028	4.03173e-43	1.49985e-42	FALSE
241	ENSG00000175198	PCCA	-1.38914	2.7612e-72	1.4554e-71	FALSE
242	ENSG00000134864	GGACT	-2.74641	1.31358e-121	1.0296e-120	TRUE
243	ENSG00000100867	DHRS2	-8.01807	0	0	TRUE
244	ENSG00000139988	RDH12	-5.26903	3.99427e-255	6.08311e-254	TRUE
245	ENSG00000184227	ACOT1	-0.747586	1.73555e-16	3.9163e-16	FALSE
246	ENSG00000119673	ACOT2	-0.211687	0.00752911	0.00973492	FALSE
247	ENSG00000177465	ACOT4	-4.11634	1.50069e-273	2.45412e-272	TRUE
248	ENSG00000119711	ALDH6A1	-2.30863	2.3991e-218	3.16256e-217	TRUE
249	ENSG00000119689	DLST	0.977339	1.53205e-27	4.42147e-27	FALSE
250	ENSG00000119640	ACYP1	1.06997	3.77175e-21	9.58443e-21	FALSE
251	ENSG00000183648	NDUFB1	1.50842	1.1821e-62	5.59953e-62	FALSE
252	ENSG00000187581	COX8C	1.81229	3.07324e-16	6.89488e-16	FALSE
253	ENSG00000197119	SLC25A29	-0.318397	0.000104114	0.000152291	FALSE
254	ENSG00000156411	ATP5MJ	1.78474	1.27773e-82	7.38911e-82	FALSE
255	ENSG00000166183	ASPG	-3.75295	0	0	TRUE
256	ENSG00000128928	IVD	-1.20246	1.04933e-55	4.6168e-55	FALSE
257	ENSG00000140284	SLC27A2	-12.6358	0	0	TRUE
258	ENSG00000171989	LDHAL6B	-1.99669	1.91329e-29	5.71847e-29	FALSE
259	ENSG00000067225	PKM	4.27516	7.01087e-275	1.15622e-273	TRUE
260	ENSG00000159322	ADPGK	-1.21006	1.12834e-47	4.48196e-47	FALSE
261	ENSG00000178741	COX5A	2.31335	1.55388e-116	1.17277e-115	TRUE
262	ENSG00000140374	ETFA	-0.0634582	0.443779	0.477139	FALSE
263	ENSG00000166411	IDH3A	2.67928	2.00854e-166	2.06466e-165	TRUE
264	ENSG00000136381	IREB2	-0.427554	5.28674e-08	9.06484e-08	FALSE
265	ENSG00000182054	IDH2	0.648205	2.02818e-12	4.06995e-12	FALSE
266	ENSG00000184254	ALDH1A3	0.646471	5.10623e-08	8.76414e-08	FALSE
267	ENSG00000242612	DECR2	-4.07003	0	0	TRUE
268	ENSG00000140990	NDUFB10	1.9238	1.57422e-88	9.52602e-88	FALSE
269	ENSG00000167969	ECI1	-0.0649401	0.419773	0.453403	FALSE
270	ENSG00000183044	ABAT	-4.57526	0	0	TRUE
271	ENSG00000166743	ACSM1	-3.49123	1.96647e-141	1.74165e-140	TRUE
272	ENSG00000140740	UQCRC2	1.83322	4.01384e-77	2.21187e-76	FALSE
273	ENSG00000183921	SDR42E2	-0.15155	0.494997	0.528145	FALSE
274	ENSG00000004779	NDUFAB1	1.93349	2.71704e-93	1.71417e-92	FALSE
275	ENSG00000149925	ALDOA	3.35832	6.46745e-181	7.22875e-180	TRUE
276	ENSG00000099377	HSD3B7	-3.78332	0	0	TRUE
277	ENSG00000156885	COX6A2	8.08946	0	0	TRUE
278	ENSG00000166123	GPT2	-3.20763	0	0	TRUE
279	ENSG00000125166	GOT2	0.823018	2.49727e-19	6.06324e-19	FALSE
280	ENSG00000176387	HSD11B2	-2.32778	7.98882e-102	5.38934e-101	TRUE
281	ENSG00000213398	LCAT	-2.75901	5.3141e-296	9.35233e-295	TRUE
282	ENSG00000198650	TAT	-15.0479	0	0	TRUE
283	ENSG00000166816	LDHD	-0.344199	1.54328e-05	2.35787e-05	FALSE
284	ENSG00000186153	WWOX	-1.11682	2.2886e-24	6.2265e-24	FALSE
285	ENSG00000184860	SDR42E1	-2.91171	2.95176e-124	2.35355e-123	TRUE
286	ENSG00000103150	MLYCD	1.62169	6.22265e-70	3.19525e-69	FALSE
287	ENSG00000131143	COX4I1	1.80143	1.04249e-75	5.6646e-75	FALSE
288	ENSG00000108381	ASPA	-2.0898	7.38649e-127	6.00009e-126	TRUE
289	ENSG00000108528	SLC25A11	1.44488	1.97681e-55	8.67091e-55	FALSE
290	ENSG00000108515	ENO3	2.62977	5.51256e-127	4.48323e-126	TRUE
291	ENSG00000072778	ACADVL	0.0116393	0.905075	0.91705	FALSE
292	ENSG00000179477	ALOX12B	-0.22029	0.336038	0.368078	FALSE
293	ENSG00000179148	ALOXE3	0.180317	0.337698	0.369733	FALSE
294	ENSG00000072210	ALDH3A2	-1.7967	1.63426e-127	1.33308e-126	FALSE
295	ENSG00000108602	ALDH3A1	-3.77777	2.69731e-188	3.11046e-187	TRUE
296	ENSG00000109107	ALDOC	1.93603	8.6922e-98	5.68381e-97	FALSE
297	ENSG00000131473	ACLY	-0.701078	3.0878e-19	7.4777e-19	FALSE
298	ENSG00000131482	G6PC1	-14.6331	0	0	TRUE
299	ENSG00000161653	NAGS	-6.94568	0	0	TRUE
300	ENSG00000141349	G6PC3	1.17008	3.47332e-39	1.21673e-38	FALSE
301	ENSG00000159199	ATP5MC1	1.92894	1.21452e-92	7.60951e-92	FALSE
302	ENSG00000167863	ATP5PD	1.45179	1.31884e-55	5.797e-55	FALSE
303	ENSG00000161533	ACOX1	-1.40619	7.04031e-77	3.86947e-76	FALSE
304	ENSG00000183048	SLC25A10	-3.60842	0	0	TRUE
305	ENSG00000178127	NDUFV2	0.287216	0.000839104	0.00116222	FALSE
306	ENSG00000141437	SLC25A52	-3.98584	7.04467e-91	4.35278e-90	TRUE
307	ENSG00000152234	ATP5F1A	2.05668	4.91018e-88	2.95881e-87	TRUE
308	ENSG00000167315	ACAA2	-1.60792	1.2116e-95	7.75884e-95	FALSE
309	ENSG00000180011	PTGR3	0.77575	1.17075e-19	2.86652e-19	FALSE
310	ENSG00000099624	ATP5F1D	0.942771	1.2318e-25	3.43073e-25	FALSE
311	ENSG00000115286	NDUFS7	1.60164	7.29577e-69	3.70097e-68	FALSE
312	ENSG00000127540	UQCR11	1.28171	5.5543e-45	2.11445e-44	FALSE
313	ENSG00000167733	HSD11B1L	0.322285	0.00498893	0.00654901	FALSE
314	ENSG00000174886	NDUFA11	0.752788	2.80577e-18	6.62752e-18	FALSE
315	ENSG00000130377	ACSBG2	-0.56889	0.0036319	0.00481258	FALSE
316	ENSG00000181240	SLC25A41	0.251503	0.135608	0.15634	FALSE
317	ENSG00000125648	SLC25A23	1.3226	6.94373e-49	2.81142e-48	FALSE
318	ENSG00000099795	NDUFB7	1.19699	4.57963e-41	1.65205e-40	FALSE
319	ENSG00000186529	CYP4F3	-9.88964	0	0	TRUE
320	ENSG00000186115	CYP4F2	-13.8235	0	0	TRUE
321	ENSG00000130304	SLC27A1	2.12669	5.59141e-115	4.15787e-114	TRUE
322	ENSG00000181035	SLC25A42	-1.981	2.58311e-159	2.55973e-158	FALSE
323	ENSG00000186010	NDUFA13	1.65739	5.88027e-70	3.02172e-69	FALSE
324	ENSG00000169021	UQCRFS1	1.54535	5.57824e-60	2.57307e-59	FALSE
325	ENSG00000105220	GPI	0.792167	3.99561e-18	9.39812e-18	FALSE
326	ENSG00000126267	COX6B1	1.56933	5.20947e-63	2.47889e-62	FALSE
327	ENSG00000161281	COX7A1	7.62511	0	0	TRUE
328	ENSG00000104823	ECH1	0.470309	1.40062e-07	2.36014e-07	FALSE
329	ENSG00000142046	TMEM91	0.333105	0.00654539	0.0085086	FALSE
330	ENSG00000248098	BCKDHA	-0.124867	0.121861	0.141177	FALSE
331	ENSG00000105552	BCAT2	1.20845	4.14047e-43	1.54009e-42	FALSE
332	ENSG00000087076	HSD17B14	-4.21347	1.21320092038289e-317	2.27619205059196e-316	TRUE
333	ENSG00000169169	CPT1C	0.685725	1.69701e-06	2.72403e-06	FALSE
334	ENSG00000105379	ETFB	-0.360782	6.34994e-06	9.89458e-06	FALSE
335	ENSG00000170906	NDUFA3	1.33947	3.31603e-51	1.3833e-50	FALSE
336	ENSG00000160439	RDH13	1.38861	9.83964e-48	3.91532e-47	FALSE
337	ENSG00000160471	COX6B2	-0.986773	3.87229e-07	6.40161e-07	FALSE
338	ENSG00000083807	SLC27A5	-7.86926	0	0	TRUE
339	ENSG00000101365	IDH3B	1.36104	2.46461e-51	1.02938e-50	FALSE
340	ENSG00000101323	HAO1	-14.5277	0	0	TRUE
341	ENSG00000154930	ACSS1	2.50811	3.60948e-145	3.27775e-144	TRUE
342	ENSG00000131055	COX4I2	5.33553	5.84779e-222	7.82605e-221	TRUE
343	ENSG00000131069	ACSS2	-0.176211	0.0316957	0.0389759	FALSE
344	ENSG00000101473	ACOT8	0.118767	0.180837	0.205349	FALSE
345	ENSG00000124172	ATP5F1E	0.946331	3.12551e-26	8.80848e-26	FALSE
346	ENSG00000154723	ATP5PF	1.4719	2.81603e-57	1.26575e-56	FALSE
347	ENSG00000241837	ATP5PO	2.16981	1.1835e-106	8.28544e-106	TRUE
348	ENSG00000160194	NDUFV3	1.2165	1.99322e-42	7.34186e-42	FALSE
349	ENSG00000141959	PFKL	-1.01581	1.26095e-40	4.5141e-40	FALSE
350	ENSG00000160226	CFAP410	-0.242054	0.0158385	0.0199942	FALSE
351	ENSG00000182902	SLC25A18	-4.75668	0	0	TRUE
352	ENSG00000100075	SLC25A1	-2.72079	1.74821e-298	3.11084e-297	TRUE
353	ENSG00000184076	UQCR10	1.44253	3.80385e-56	1.68175e-55	FALSE
354	ENSG00000100412	ACO2	3.07617	5.93542e-181	6.63953e-180	TRUE
355	ENSG00000184983	NDUFA6	1.51679	4.67119e-62	2.19895e-61	FALSE
356	ENSG00000100294	MCAT	-0.240822	0.0058804	0.00767426	FALSE
357	ENSG00000205560	CPT1B	3.5628	3.84268e-237	5.43619e-236	TRUE
358	ENSG00000169100	SLC25A6	0.495795	6.96185e-09	1.23712e-08	FALSE
359	ENSG00000131828	PDHA1	2.22251	7.17805e-112	5.22792e-111	TRUE
360	ENSG00000147123	NDUFB11	0.851957	3.80052e-22	9.8616e-22	FALSE
361	ENSG00000072506	HSD17B10	-1.25623	1.11923e-62	5.3054e-62	FALSE
362	ENSG00000131174	COX7B	2.0107	4.70728e-95	2.99965e-94	TRUE
363	ENSG00000102144	PGK1	0.650984	6.55777e-13	1.33821e-12	FALSE
364	ENSG00000068366	ACSL4	1.0548	3.97929e-33	1.26758e-32	FALSE
365	ENSG00000005022	SLC25A5	-0.950488	4.33595e-35	1.42498e-34	FALSE
366	ENSG00000125356	NDUFA1	2.12379	8.26748e-108	5.84188e-107	TRUE
367	ENSG00000182890	GLUD2	-2.57224	1.1214e-87	6.73801e-87	TRUE
368	ENSG00000101986	ABCD1	-0.157928	0.0507993	0.0611787	FALSE
369	ENSG00000067829	IDH3G	0.777636	1.01602e-19	2.49059e-19	FALSE
370	ENSG00000198888	MT-ND1	1.49584	5.21525e-46	2.01607e-45	FALSE
371	ENSG00000198763	MT-ND2	1.20328	8.89461e-32	2.76831e-31	FALSE
372	ENSG00000198804	MT-CO1	1.30559	3.77731e-35	1.24214e-34	FALSE
373	ENSG00000198712	MT-CO2	0.930524	3.03981e-20	7.55821e-20	FALSE
374	ENSG00000228253	MT-ATP8	1.00844	7.98554e-25	2.19008e-24	FALSE
375	ENSG00000198899	MT-ATP6	1.02458	6.82915e-24	1.83998e-23	FALSE
376	ENSG00000198938	MT-CO3	1.23146	1.05852e-32	3.34954e-32	FALSE
377	ENSG00000198840	MT-ND3	1.34948	9.92771e-41	3.55777e-40	FALSE
378	ENSG00000212907	MT-ND4L	0.968359	7.21279e-23	1.90328e-22	FALSE
379	ENSG00000198886	MT-ND4	0.842188	1.19409e-16	2.70343e-16	FALSE
380	ENSG00000198786	MT-ND5	1.26797	3.40231e-35	1.12004e-34	FALSE
381	ENSG00000198695	MT-ND6	1.17207	6.9965e-32	2.18178e-31	FALSE
382	ENSG00000198727	MT-CYB	1.15333	3.60913e-29	1.07376e-28	FALSE

## Sheet: Heart vs skeletal muscle
	ensembl_gene_id	hgnc_symbol	logFC	PValue	adj_PValue	diffexpressed
1	ENSG00000097021	ACOT7	1.73118	9.65244e-240	1.03474e-238	FALSE
2	ENSG00000074800	ENO1	0.0689878	0.134892	0.149216	FALSE
3	ENSG00000117118	SDHB	0.143259	0.00161801	0.00200822	FALSE
4	ENSG00000159423	ALDH4A1	-1.00464	9.55043e-96	4.50284e-95	FALSE
5	ENSG00000116353	MECR	-0.472519	3.34967e-24	7.00976e-24	FALSE
6	ENSG00000121900	TMEM54	1.15802	3.83073e-79	1.55772e-78	FALSE
7	ENSG00000168653	NDUFS5	0.544412	2.83919e-34	6.94224e-34	FALSE
8	ENSG00000198754	OXCT2	2.36955	5.59077e-176	4.38338e-175	TRUE
9	ENSG00000066322	ELOVL1	0.867823	1.13167e-87	4.97831e-87	FALSE
10	ENSG00000117448	AKR1A1	-0.0244604	0.588256	0.608547	FALSE
11	ENSG00000173660	UQCRH	1.19098	3.71124e-168	2.80177e-167	FALSE
12	ENSG00000157184	CPT2	0.346382	1.83351e-14	3.17537e-14	FALSE
13	ENSG00000162390	ACOT11	2.45968	0	0	TRUE
14	ENSG00000079739	PGM1	-1.93614	5.90405e-271	7.09032e-270	FALSE
15	ENSG00000117054	ACADM	-0.0636099	0.171601	0.188182	FALSE
16	ENSG00000137944	KYAT3	-0.261517	1.70917e-06	2.38783e-06	FALSE
17	ENSG00000117528	ABCD3	0.715077	1.64477e-63	5.74111e-63	FALSE
18	ENSG00000137992	DBT	0.4865	1.08661e-29	2.48759e-29	FALSE
19	ENSG00000085491	SLC25A24	0.498626	7.20452e-24	1.49754e-23	FALSE
20	ENSG00000116459	ATP5PB	0.587982	2.9201e-39	7.66685e-39	FALSE
21	ENSG00000116882	HAO2	0.0356864	0.703182	0.720602	FALSE
22	ENSG00000143363	PRUNE1	0.129115	0.00351515	0.00428965	FALSE
23	ENSG00000143554	SLC27A3	0.8604	2.74863e-66	9.83984e-66	FALSE
24	ENSG00000143630	HCN3	0.593555	3.47606e-21	6.88919e-21	FALSE
25	ENSG00000143627	PKLR	-0.199158	0.0536526	0.061172	FALSE
26	ENSG00000158864	NDUFS2	-0.0764599	0.106567	0.118897	FALSE
27	ENSG00000143252	SDHC	-0.31812	7.69849e-12	1.25287e-11	FALSE
28	ENSG00000143149	ALDH9A1	-0.604949	1.0698e-38	2.78893e-38	FALSE
29	ENSG00000143158	MPC2	0.268594	9.24846e-10	1.42595e-09	FALSE
30	ENSG00000135821	GLUL	-3.40365	0	0	TRUE
31	ENSG00000154305	MIA3	-0.212634	2.20329e-06	3.06746e-06	FALSE
32	ENSG00000091483	FH	0.35634	1.79249e-15	3.17409e-15	FALSE
33	ENSG00000240857	RDH14	0.415477	1.15172e-20	2.26284e-20	FALSE
34	ENSG00000084754	HADHA	-0.23611	1.39435e-06	1.95301e-06	FALSE
35	ENSG00000138029	HADHB	0.153174	0.00144769	0.00180093	FALSE
36	ENSG00000138030	KHK	-0.382687	5.23601e-13	8.77587e-13	FALSE
37	ENSG00000143891	GALM	0.330187	8.27544e-12	1.34564e-11	FALSE
38	ENSG00000170634	ACYP2	-1.19162	1.26145e-137	8.01593e-137	FALSE
39	ENSG00000014641	MDH1	1.6513	0	2.29196e-307	FALSE
40	ENSG00000124370	MCEE	0.329827	2.79322e-11	4.48049e-11	FALSE
41	ENSG00000159399	HK2	-2.14045	0	0	TRUE
42	ENSG00000163541	SUCLG1	0.74059	4.40391e-64	1.54551e-63	FALSE
43	ENSG00000135940	COX5B	0.248772	6.14665e-08	8.9808e-08	FALSE
44	ENSG00000155368	DBI	1.75704	0	0	FALSE
45	ENSG00000115159	GPD2	-1.94022	0	0	FALSE
46	ENSG00000152254	G6PC2	0.691415	1.67423e-08	2.48808e-08	FALSE
47	ENSG00000128683	GAD1	-0.209421	0.0438135	0.0502249	FALSE
48	ENSG00000115840	SLC25A12	-0.390442	6.54036e-17	1.1943e-16	FALSE
49	ENSG00000154518	ATP5MC3	1.10913	8.86989e-138	5.64167e-137	FALSE
50	ENSG00000198130	HIBCH	-0.228611	6.91597e-07	9.78747e-07	FALSE
51	ENSG00000115419	GLS	0.734304	2.08721e-65	7.41459e-65	FALSE
52	ENSG00000138356	AOX1	-1.81964	2.66473e-274	3.25317e-273	FALSE
53	ENSG00000119013	NDUFB3	0.477295	4.43623e-28	9.8998e-28	FALSE
54	ENSG00000023228	NDUFS1	0.228414	8.5436e-07	1.20527e-06	FALSE
55	ENSG00000138400	MDH1B	0.834197	1.35872e-26	2.96298e-26	FALSE
56	ENSG00000138413	IDH1	0.812215	4.10443e-80	1.68055e-79	FALSE
57	ENSG00000115361	ACADL	-2.87054	0	0	TRUE
58	ENSG00000021826	CPS1	0.841125	3.66533e-79	1.49069e-78	FALSE
59	ENSG00000115425	PECR	-0.158863	0.00500659	0.00606087	FALSE
60	ENSG00000123983	ACSL3	-0.360755	1.88419e-15	3.33517e-15	FALSE
61	ENSG00000130414	NDUFA10	0.585812	1.00976e-39	2.66581e-39	FALSE
62	ENSG00000131373	HACL1	-0.791609	1.94345e-57	6.36859e-57	FALSE
63	ENSG00000060971	ACAA1	1.06518	2.22285e-141	1.44416e-140	FALSE
64	ENSG00000010256	UQCRC1	0.302697	1.03149e-10	1.6305e-10	FALSE
65	ENSG00000178537	SLC25A20	0.252684	8.03819e-09	1.20652e-08	FALSE
66	ENSG00000168291	PDHB	0.141921	0.00151146	0.00187862	FALSE
67	ENSG00000168306	ACOX2	1.35442	2.22322e-217	2.13256e-216	FALSE
68	ENSG00000172340	SUCLG2	-0.823542	1.69947e-66	6.09356e-66	FALSE
69	ENSG00000114021	NIT2	-0.583002	5.3686e-37	1.36677e-36	FALSE
70	ENSG00000065518	NDUFB4	0.26759	2.53297e-09	3.85267e-09	FALSE
71	ENSG00000114054	PCCB	0.371279	9.53906e-18	1.77226e-17	FALSE
72	ENSG00000090402	SI	-0.486722	0.00357469	0.00436055	FALSE
73	ENSG00000136521	NDUFB5	0.4063	2.66756e-20	5.21144e-20	FALSE
74	ENSG00000078070	MCCC1	0.801715	8.11232e-78	3.25988e-77	FALSE
75	ENSG00000113790	EHHADH	2.76932	0	0	TRUE
76	ENSG00000169020	ATP5ME	0.670284	1.25055e-55	4.01546e-55	FALSE
77	ENSG00000159692	CTBP1	-0.488919	3.88681e-26	8.41273e-26	FALSE
78	ENSG00000185818	NAT8L	-3.93059	0	0	TRUE
79	ENSG00000087008	ACOX3	0.79988	2.18755e-59	7.30999e-59	FALSE
80	ENSG00000169299	PGM2	1.88914	3.48882e-269	4.16413e-268	FALSE
81	ENSG00000198189	HSD17B11	0.295251	7.40691e-11	1.17525e-10	FALSE
82	ENSG00000197894	ADH5	0.681693	4.78104e-56	1.54317e-55	FALSE
83	ENSG00000198099	ADH4	-2.9142	0	0	TRUE
84	ENSG00000172955	ADH6	-0.430948	4.49268e-11	7.17067e-11	FALSE
85	ENSG00000187758	ADH1A	-0.13825	0.0425595	0.0488183	FALSE
86	ENSG00000196616	ADH1B	0.277872	1.11235e-09	1.71118e-09	FALSE
87	ENSG00000248144	ADH1C	-2.43588	0	0	TRUE
88	ENSG00000196344	ADH7	-0.910955	2.664e-10	4.16705e-10	FALSE
89	ENSG00000164039	BDH2	0.276625	3.03516e-08	4.47953e-08	FALSE
90	ENSG00000138777	PPA2	0.643219	9.02318e-50	2.7019e-49	FALSE
91	ENSG00000138796	HADH	0.166275	0.000259048	0.000332779	FALSE
92	ENSG00000170522	ELOVL6	1.00066	6.38656e-84	2.71359e-83	FALSE
93	ENSG00000109390	NDUFC1	0.339527	9.03118e-15	1.57396e-14	FALSE
94	ENSG00000171503	ETFDH	0.82879	3.21226e-82	1.34124e-81	FALSE
95	ENSG00000145439	CBR4	0.21801	1.36745e-06	1.91612e-06	FALSE
96	ENSG00000109576	AADAT	-0.107269	0.0875671	0.0983182	FALSE
97	ENSG00000151726	ACSL1	-1.7619	1.53596e-226	1.55139e-225	FALSE
98	ENSG00000151729	SLC25A4	0.740062	3.82157e-55	1.21834e-54	FALSE
99	ENSG00000073578	SDHA	0.699505	7.04219e-53	2.18354e-52	FALSE
100	ENSG00000145494	NDUFS6	0.5299	2.20424e-34	5.39552e-34	FALSE
101	ENSG00000113492	AGXT2	-0.342417	0.0259223	0.0301248	FALSE
102	ENSG00000083720	OXCT1	2.31342	0	0	TRUE
103	ENSG00000164258	NDUFS4	-0.293291	1.01035e-10	1.59763e-10	FALSE
104	ENSG00000131844	MCCC2	1.1475	1.98116e-162	1.44485e-161	FALSE
105	ENSG00000127184	COX7C	0.390703	2.10396e-17	3.88039e-17	FALSE
106	ENSG00000133835	HSD17B4	0.874007	1.28001e-91	5.81764e-91	FALSE
107	ENSG00000164904	ALDH7A1	1.25553	2.23083e-190	1.88514e-189	FALSE
108	ENSG00000113396	SLC27A6	6.50179	0	0	TRUE
109	ENSG00000164398	ACSL6	-1.16215	5.25903e-65	1.86069e-64	FALSE
110	ENSG00000197208	SLC22A4	-2.10842	1.21066e-218	1.17035e-217	TRUE
111	ENSG00000164405	UQCRQ	0.468026	5.28005e-26	1.14029e-25	FALSE
112	ENSG00000131495	NDUFA2	-0.025802	0.564853	0.585893	FALSE
113	ENSG00000160883	HK3	1.63691	4.39814e-184	3.59837e-183	FALSE
114	ENSG00000198721	ECI2	0.00594698	0.890684	0.899328	FALSE
115	ENSG00000197977	ELOVL2	2.26932	0	0	TRUE
116	ENSG00000112294	ALDH5A1	-0.784068	1.30198e-63	4.54808e-63	FALSE
117	ENSG00000137261	KIAA0319	-0.499343	7.26587e-06	9.92707e-06	FALSE
118	ENSG00000112304	ACOT13	0.136317	0.00253169	0.00311151	FALSE
119	ENSG00000204228	HSD17B8	-0.000351787	0.998474	0.999831	FALSE
120	ENSG00000146085	MMUT	0.32206	1.12965e-13	1.92231e-13	FALSE
121	ENSG00000096006	CRISP3	-1.57104	2.9279e-55	9.35178e-55	FALSE
122	ENSG00000170950	PGK2	-1.63469	1.46093e-28	3.28654e-28	FALSE
123	ENSG00000012660	ELOVL5	1.76854	0	0	FALSE
124	ENSG00000146166	LGSN	-1.17689	8.55077e-21	1.68439e-20	FALSE
125	ENSG00000112695	COX7A2	1.7143	0	0	FALSE
126	ENSG00000118402	ELOVL4	0.453077	2.25671e-07	3.24234e-07	FALSE
127	ENSG00000083123	BCKDHB	1.5476	1.13756e-267	1.35006e-266	FALSE
128	ENSG00000203797	DDO	1.77105	1.40086e-294	1.8316e-293	FALSE
129	ENSG00000175003	SLC22A1	-2.51052	0	0	TRUE
130	ENSG00000060762	MPC1	1.49721	5.70179e-280	7.07494e-279	FALSE
131	ENSG00000189043	NDUFA4	0.487264	7.34045e-26	1.58113e-25	FALSE
132	ENSG00000106049	HIBADH	-0.217605	1.59119e-06	2.22505e-06	FALSE
133	ENSG00000006625	GGCT	-0.0874471	0.0755832	0.0852951	FALSE
134	ENSG00000106633	GCK	3.72049	0	0	TRUE
135	ENSG00000105953	OGDH	0.33519	1.31769e-12	2.18395e-12	FALSE
136	ENSG00000126522	ASL	0.897927	1.08475e-96	5.159e-96	FALSE
137	ENSG00000241258	CRCP	0.184594	4.9884e-05	6.61135e-05	FALSE
138	ENSG00000146701	MDH2	-0.536451	2.90825e-27	6.41542e-27	FALSE
139	ENSG00000005469	CROT	-0.555675	4.07022e-27	8.95835e-27	FALSE
140	ENSG00000004864	SLC25A13	-0.257852	3.81832e-08	5.61775e-08	FALSE
141	ENSG00000070669	ASNS	1.12117	1.7792e-113	9.66577e-113	FALSE
142	ENSG00000241468	ATP5MF	0.472157	3.46801e-27	7.64095e-27	FALSE
143	ENSG00000091140	DLD	0.470471	1.09838e-25	2.35901e-25	FALSE
144	ENSG00000128609	NDUFA5	0.0945422	0.036454	0.0419951	FALSE
145	ENSG00000198074	AKR1B10	-4.86133	0	0	TRUE
146	ENSG00000227471	AKR1B15	-8.67292	0	0	TRUE
147	ENSG00000172331	BPGM	-0.381222	1.10339e-14	1.91993e-14	FALSE
148	ENSG00000090266	NDUFB2	0.414584	3.51956e-21	6.97338e-21	FALSE
149	ENSG00000104687	GSR	-0.0878141	0.0483537	0.0553086	FALSE
150	ENSG00000147471	PLPBP	-0.119179	0.00748864	0.00898103	FALSE
151	ENSG00000188676	IDO2	0.213987	0.0476067	0.0544747	FALSE
152	ENSG00000170786	SDR16C5	-0.385486	0.000160976	0.00020884	FALSE
153	ENSG00000147576	ADHFE1	-0.232448	2.41232e-07	3.46318e-07	FALSE
154	ENSG00000121039	RDH10	0.541661	7.46965e-31	1.74162e-30	FALSE
155	ENSG00000104325	DECR1	1.639	0	0	FALSE
156	ENSG00000156467	UQCRB	0.626801	6.44763e-43	1.77598e-42	FALSE
157	ENSG00000164919	COX6C	0.569238	3.08814e-37	7.89514e-37	FALSE
158	ENSG00000147684	NDUFB9	-0.4819	1.25409e-23	2.59706e-23	FALSE
159	ENSG00000179091	CYC1	0.204862	8.93827e-06	1.21645e-05	FALSE
160	ENSG00000167701	GPT	0.0610914	0.163685	0.179776	FALSE
161	ENSG00000122729	ACO1	0.902563	3.32432e-100	1.62409e-99	FALSE
162	ENSG00000165264	NDUFB6	0.737692	1.27532e-67	4.62444e-67	FALSE
163	ENSG00000137106	GRHPR	-0.119655	0.00840538	0.0100513	FALSE
164	ENSG00000122696	SLC25A51	0.0739555	0.176973	0.193823	FALSE
165	ENSG00000137124	ALDH1B1	-1.44609	1.12504e-193	9.65371e-193	FALSE
166	ENSG00000154330	PGM5	1.9121	0	0	FALSE
167	ENSG00000148090	AUH	0.970728	7.57946e-108	3.94923e-107	FALSE
168	ENSG00000130957	FBP2	-10.0949	0	0	TRUE
169	ENSG00000165140	FBP1	0.747718	2.65177e-58	8.76347e-58	FALSE
170	ENSG00000136872	ALDOB	0.898996	1.86769e-79	7.60721e-79	FALSE
171	ENSG00000119421	NDUFA8	0.983376	1.17626e-118	6.63072e-118	FALSE
172	ENSG00000148339	SLC25A25	-3.59033	0	0	TRUE
173	ENSG00000167114	SLC27A4	0.352492	2.68251e-15	4.73136e-15	FALSE
174	ENSG00000171097	KYAT1	0.399571	2.38333e-15	4.20857e-15	FALSE
175	ENSG00000095321	CRAT	-1.52719	8.69644e-195	7.50708e-194	FALSE
176	ENSG00000130707	ASS1	-0.0128512	0.781245	0.795842	FALSE
177	ENSG00000067057	PFKP	1.26686	1.37638e-197	1.20069e-196	FALSE
178	ENSG00000187134	AKR1C1	-1.39676	1.37403e-179	1.09653e-178	FALSE
179	ENSG00000198610	AKR1C4	-0.518426	2.16826e-06	3.01946e-06	FALSE
180	ENSG00000165629	ATP5F1C	0.874515	1.16986e-85	5.05572e-85	FALSE
181	ENSG00000181192	DHTKD1	-0.359849	1.85286e-15	3.27992e-15	FALSE
182	ENSG00000107537	PHYH	-1.05869	5.00416e-102	2.4844e-101	FALSE
183	ENSG00000152463	OLAH	0.941045	8.58959e-24	1.7834e-23	FALSE
184	ENSG00000136750	GAD2	-0.50839	0.000132922	0.000173071	FALSE
185	ENSG00000197444	OGDHL	3.73888	0	0	TRUE
186	ENSG00000156510	HKDC1	-0.354987	0.000286814	0.000367789	FALSE
187	ENSG00000156515	HK1	-0.119731	0.0114735	0.013621	FALSE
188	ENSG00000180817	PPA1	-0.248458	4.3399e-08	6.37103e-08	FALSE
189	ENSG00000148672	GLUD1	0.621616	5.49349e-46	1.56782e-45	FALSE
190	ENSG00000171314	PGAM1	2.25766	0	0	TRUE
191	ENSG00000120053	GOT1	0.756293	3.55769e-62	1.22396e-61	FALSE
192	ENSG00000166136	NDUFB8	0.613835	9.45051e-46	2.68953e-45	FALSE
193	ENSG00000173915	ATP5MK	0.587274	9.71638e-42	2.63429e-41	FALSE
194	ENSG00000197142	ACSL5	1.28881	2.4511e-175	1.9146e-174	FALSE
195	ENSG00000196177	ACADSB	-0.34786	3.89751e-14	6.69714e-14	FALSE
196	ENSG00000107902	LHPP	-0.0206846	0.696685	0.714265	FALSE
197	ENSG00000127884	ECHS1	0.228663	4.97817e-07	7.07707e-07	FALSE
198	ENSG00000130649	CYP2E1	-0.912759	8.59621e-72	3.26154e-71	FALSE
199	ENSG00000177542	SLC25A22	1.58006	1.57394e-200	1.39854e-199	FALSE
200	ENSG00000134333	LDHA	-1.26149	9.40792e-128	5.63793e-127	FALSE
201	ENSG00000166796	LDHC	-1.00073	7.98114e-28	1.77524e-27	FALSE
202	ENSG00000166800	LDHAL6A	-0.495257	1.37748e-05	1.86332e-05	FALSE
203	ENSG00000151116	UEVLD	-0.380335	7.57352e-16	1.35252e-15	FALSE
204	ENSG00000109854	HTATIP2	-1.05436	1.33555e-103	6.71865e-103	FALSE
205	ENSG00000121691	CAT	-0.483058	5.08264e-25	1.08079e-24	FALSE
206	ENSG00000110435	PDHX	-0.120014	0.00812174	0.00972106	FALSE
207	ENSG00000213619	NDUFS3	-0.10509	0.0211388	0.0247133	FALSE
208	ENSG00000162174	ASRGL1	-0.629855	2.27889e-23	4.69788e-23	FALSE
209	ENSG00000149742	SLC22A9	0.0676024	0.456653	0.478948	FALSE
210	ENSG00000176340	COX8A	0.113955	0.0130827	0.0154687	FALSE
211	ENSG00000167792	NDUFV1	0.298001	9.64591e-11	1.52616e-10	FALSE
212	ENSG00000132744	ACY3	-0.124094	0.489828	0.512127	FALSE
213	ENSG00000132746	ALDH3B2	-1.13118	1.3189e-25	2.8295e-25	FALSE
214	ENSG00000006534	ALDH3B1	0.891939	2.13513e-49	6.35643e-49	FALSE
215	ENSG00000110717	NDUFS8	0.303552	8.16198e-12	1.32743e-11	FALSE
216	ENSG00000110090	CPT1A	1.62415	0	0	FALSE
217	ENSG00000151366	NDUFC2	-0.464151	7.82808e-24	1.62641e-23	FALSE
218	ENSG00000150768	DLAT	0.515549	5.01202e-32	1.18605e-31	FALSE
219	ENSG00000204370	SDHD	-0.124528	0.00631587	0.00760666	FALSE
220	ENSG00000167283	ATP5MG	0.884095	4.23413e-93	1.95307e-92	FALSE
221	ENSG00000139180	NDUFA9	0.235274	1.57494e-07	2.27383e-07	FALSE
222	ENSG00000111640	GAPDH	-1.72784	1.20956e-203	1.09185e-202	FALSE
223	ENSG00000111669	TPI1	-0.485763	1.11363e-22	2.26777e-22	FALSE
224	ENSG00000111674	ENO2	1.37382	4.76336e-184	3.89484e-183	FALSE
225	ENSG00000111716	LDHB	3.01323	0	0	TRUE
226	ENSG00000060982	BCAT1	0.613925	1.25472e-23	2.59797e-23	FALSE
227	ENSG00000173208	ABCD2	4.73078	0	0	TRUE
228	ENSG00000152556	PFKM	-1.45397	1.26819e-158	9.05027e-158	FALSE
229	ENSG00000135390	ATP5MC2	-0.447261	1.35201e-20	2.65368e-20	FALSE
230	ENSG00000062485	CS	0.0323106	0.493893	0.516219	FALSE
231	ENSG00000135423	GLS2	0.789683	1.28483e-18	2.43049e-18	FALSE
232	ENSG00000110955	ATP5F1B	0.585947	2.92255e-34	7.14479e-34	FALSE
233	ENSG00000170426	SDR9C7	-1.43229	1.45484e-53	4.55344e-53	FALSE
234	ENSG00000111058	ACSS3	1.35509	2.67434e-218	2.57889e-217	FALSE
235	ENSG00000184752	NDUFA12	0.240669	4.70925e-08	6.90506e-08	FALSE
236	ENSG00000111275	ALDH2	0.350077	2.37802e-14	4.1082e-14	FALSE
237	ENSG00000111775	COX6A1	1.8724	0	0	FALSE
238	ENSG00000122971	ACADS	-0.651219	5.09532e-43	1.40605e-42	FALSE
239	ENSG00000136143	SUCLA2	-0.354114	2.33093e-14	4.02761e-14	FALSE
240	ENSG00000125246	CLYBL	-0.144313	0.00238932	0.00294091	FALSE
241	ENSG00000175198	PCCA	1.02482	9.60632e-124	5.59449e-123	FALSE
242	ENSG00000134864	GGACT	-0.498362	2.29289e-11	3.68596e-11	FALSE
243	ENSG00000100867	DHRS2	-0.0904105	0.255145	0.275161	FALSE
244	ENSG00000139988	RDH12	-0.615275	1.36433e-08	2.03241e-08	FALSE
245	ENSG00000184227	ACOT1	0.321345	3.20196e-10	4.99706e-10	FALSE
246	ENSG00000119673	ACOT2	0.285722	4.60682e-11	7.34898e-11	FALSE
247	ENSG00000177465	ACOT4	0.795164	1.45025e-29	3.31534e-29	FALSE
248	ENSG00000119711	ALDH6A1	0.524005	1.02778e-33	2.49252e-33	FALSE
249	ENSG00000119689	DLST	0.118167	0.0096676	0.0115238	FALSE
250	ENSG00000119640	ACYP1	-0.831884	9.28464e-43	2.5515e-42	FALSE
251	ENSG00000183648	NDUFB1	0.602364	2.58465e-44	7.24078e-44	FALSE
252	ENSG00000187581	COX8C	0.664892	5.78331e-11	9.1983e-11	FALSE
253	ENSG00000197119	SLC25A29	0.787685	1.74525e-71	6.59879e-71	FALSE
254	ENSG00000156411	ATP5MJ	0.747686	2.32311e-67	8.39925e-67	FALSE
255	ENSG00000166183	ASPG	6.27076	0	0	TRUE
256	ENSG00000128928	IVD	0.613364	1.62203e-45	4.60365e-45	FALSE
257	ENSG00000140284	SLC27A2	-0.151313	0.0975001	0.109107	FALSE
258	ENSG00000171989	LDHAL6B	-0.856853	9.34316e-14	1.59319e-13	FALSE
259	ENSG00000067225	PKM	-0.849266	1.15197e-59	3.8627e-59	FALSE
260	ENSG00000159322	ADPGK	0.109776	0.0234624	0.0273465	FALSE
261	ENSG00000178741	COX5A	0.332504	5.72945e-13	9.58871e-13	FALSE
262	ENSG00000140374	ETFA	0.205027	6.98928e-06	9.55589e-06	FALSE
263	ENSG00000166411	IDH3A	0.650541	3.12143e-52	9.61072e-52	FALSE
264	ENSG00000136381	IREB2	-0.96598	1.10668e-93	5.12821e-93	FALSE
265	ENSG00000182054	IDH2	-0.200717	4.14743e-05	5.51232e-05	FALSE
266	ENSG00000184254	ALDH1A3	-0.521014	4.35803e-16	7.82894e-16	FALSE
267	ENSG00000242612	DECR2	-1.28532	8.18197e-148	5.51282e-147	FALSE
268	ENSG00000140990	NDUFB10	-0.173218	0.000215985	0.000278352	FALSE
269	ENSG00000167969	ECI1	-0.179219	7.89072e-05	0.000103717	FALSE
270	ENSG00000183044	ABAT	2.69966	0	0	TRUE
271	ENSG00000166743	ACSM1	0.39097	5.12447e-06	7.0423e-06	FALSE
272	ENSG00000140740	UQCRC2	0.220616	2.62889e-06	3.65029e-06	FALSE
273	ENSG00000183921	SDR42E2	-0.163681	0.215809	0.234333	FALSE
274	ENSG00000004779	NDUFAB1	0.855374	3.46887e-87	1.52058e-86	FALSE
275	ENSG00000149925	ALDOA	-1.91948	2.10141e-242	2.27508e-241	FALSE
276	ENSG00000099377	HSD3B7	0.404301	2.10481e-13	3.56238e-13	FALSE
277	ENSG00000156885	COX6A2	-0.437632	1.49532e-19	2.87982e-19	FALSE
278	ENSG00000166123	GPT2	-2.95396	0	0	TRUE
279	ENSG00000125166	GOT2	0.0808087	0.0859686	0.0965752	FALSE
280	ENSG00000176387	HSD11B2	0.470776	6.10473e-13	1.02124e-12	FALSE
281	ENSG00000213398	LCAT	1.03826	2.11913e-124	1.24156e-123	FALSE
282	ENSG00000198650	TAT	-0.533717	2.29863e-11	3.69497e-11	FALSE
283	ENSG00000166816	LDHD	0.578944	7.2017e-41	1.92949e-40	FALSE
284	ENSG00000186153	WWOX	0.633515	1.59039e-24	3.34792e-24	FALSE
285	ENSG00000184860	SDR42E1	3.42223	0	0	TRUE
286	ENSG00000103150	MLYCD	0.837706	1.34929e-84	5.7708e-84	FALSE
287	ENSG00000131143	COX4I1	0.732631	2.25327e-58	7.45194e-58	FALSE
288	ENSG00000108381	ASPA	-2.35508	1.04741916918344e-321	1.48466726575295e-320	TRUE
289	ENSG00000108528	SLC25A11	-0.029755	0.519258	0.541009	FALSE
290	ENSG00000108515	ENO3	-3.21485	0	0	TRUE
291	ENSG00000072778	ACADVL	0.0876883	0.0701917	0.0793916	FALSE
292	ENSG00000179477	ALOX12B	-1.26152	2.86507e-22	5.79068e-22	FALSE
293	ENSG00000179148	ALOXE3	0.146796	0.141064	0.155791	FALSE
294	ENSG00000072210	ALDH3A2	-0.64846	9.27186e-44	2.58208e-43	FALSE
295	ENSG00000108602	ALDH3A1	-2.94283	1.41722e-206	1.2956e-205	TRUE
296	ENSG00000109107	ALDOC	6.22346	0	0	TRUE
297	ENSG00000131473	ACLY	0.338655	1.10965e-14	1.9307e-14	FALSE
298	ENSG00000131482	G6PC1	-0.300722	0.0208475	0.0243811	FALSE
299	ENSG00000161653	NAGS	0.465695	3.04894e-13	5.13894e-13	FALSE
300	ENSG00000141349	G6PC3	-0.00209352	0.967423	0.971271	FALSE
301	ENSG00000159199	ATP5MC1	0.558955	4.13323e-37	1.05482e-36	FALSE
302	ENSG00000167863	ATP5PD	0.322159	7.87548e-13	1.31375e-12	FALSE
303	ENSG00000161533	ACOX1	-0.253119	2.70389e-08	3.99625e-08	FALSE
304	ENSG00000183048	SLC25A10	0.770183	5.76178e-60	1.93868e-59	FALSE
305	ENSG00000178127	NDUFV2	-0.160586	0.000572669	0.000724937	FALSE
306	ENSG00000141437	SLC25A52	-1.30718	9.79225e-21	1.92658e-20	FALSE
307	ENSG00000152234	ATP5F1A	0.633015	1.28763e-40	3.43463e-40	FALSE
308	ENSG00000167315	ACAA2	0.864379	1.40922e-85	6.08534e-85	FALSE
309	ENSG00000180011	PTGR3	-0.216915	1.48735e-06	2.0822e-06	FALSE
310	ENSG00000099624	ATP5F1D	-0.515082	4.54009e-27	9.98284e-27	FALSE
311	ENSG00000115286	NDUFS7	-0.242648	9.78355e-08	1.42093e-07	FALSE
312	ENSG00000127540	UQCR11	0.140188	0.00195587	0.00241798	FALSE
313	ENSG00000167733	HSD11B1L	-0.790753	6.97486e-35	1.71949e-34	FALSE
314	ENSG00000174886	NDUFA11	0.665497	3.0368e-53	9.46886e-53	FALSE
315	ENSG00000130377	ACSBG2	-1.10586	4.8654e-21	9.62034e-21	FALSE
316	ENSG00000181240	SLC25A41	0.327275	0.000207755	0.000267973	FALSE
317	ENSG00000125648	SLC25A23	0.227429	3.06152e-07	4.38157e-07	FALSE
318	ENSG00000099795	NDUFB7	0.137399	0.00206691	0.00255167	FALSE
319	ENSG00000186529	CYP4F3	0.903137	3.59494e-77	1.43529e-76	FALSE
320	ENSG00000186115	CYP4F2	-0.00790875	0.801611	0.815035	FALSE
321	ENSG00000130304	SLC27A1	0.257741	2.96527e-09	4.50266e-09	FALSE
322	ENSG00000181035	SLC25A42	-1.42645	3.73392e-188	3.12145e-187	FALSE
323	ENSG00000186010	NDUFA13	0.671922	2.76471e-52	8.52009e-52	FALSE
324	ENSG00000169021	UQCRFS1	-0.120774	0.0102644	0.012216	FALSE
325	ENSG00000105220	GPI	0.436015	3.88393e-21	7.68749e-21	FALSE
326	ENSG00000126267	COX6B1	0.441916	7.73677e-23	1.57904e-22	FALSE
327	ENSG00000161281	COX7A1	-0.026517	0.578115	0.598671	FALSE
328	ENSG00000104823	ECH1	0.132948	0.0045916	0.0055716	FALSE
329	ENSG00000142046	TMEM91	0.669384	2.64436e-26	5.73993e-26	FALSE
330	ENSG00000248098	BCKDHA	-0.213767	2.62509e-06	3.64521e-06	FALSE
331	ENSG00000105552	BCAT2	0.138397	0.00160279	0.00198969	FALSE
332	ENSG00000087076	HSD17B14	0.974555	1.63109e-49	4.86435e-49	FALSE
333	ENSG00000169169	CPT1C	1.4845	1.12373e-99	5.4694e-99	FALSE
334	ENSG00000105379	ETFB	0.77386	2.44176e-72	9.32543e-72	FALSE
335	ENSG00000170906	NDUFA3	0.228367	1.92878e-07	2.77733e-07	FALSE
336	ENSG00000160439	RDH13	1.41039	3.88196e-220	3.78762e-219	FALSE
337	ENSG00000160471	COX6B2	-0.118303	0.316399	0.337627	FALSE
338	ENSG00000083807	SLC27A5	0.272611	2.2556e-09	3.43731e-09	FALSE
339	ENSG00000101365	IDH3B	0.344839	5.87802e-15	1.0287e-14	FALSE
340	ENSG00000101323	HAO1	-1.17001	9.13739e-23	1.86281e-22	FALSE
341	ENSG00000154930	ACSS1	1.15556	2.62631e-163	1.92566e-162	FALSE
342	ENSG00000131055	COX4I2	1.72115	1.93443e-189	1.62761e-188	FALSE
343	ENSG00000131069	ACSS2	-0.501609	1.79932e-26	3.91533e-26	FALSE
344	ENSG00000101473	ACOT8	-0.0121856	0.803456	0.816789	FALSE
345	ENSG00000124172	ATP5F1E	0.451476	5.69945e-24	1.18741e-23	FALSE
346	ENSG00000154723	ATP5PF	0.634598	6.71431e-47	1.94082e-46	FALSE
347	ENSG00000241837	ATP5PO	0.674598	6.06433e-51	1.83893e-50	FALSE
348	ENSG00000160194	NDUFV3	-0.210954	3.65626e-06	5.0534e-06	FALSE
349	ENSG00000141959	PFKL	1.06851	8.29943e-144	5.47557e-143	FALSE
350	ENSG00000160226	CFAP410	0.225476	4.57643e-05	6.07479e-05	FALSE
351	ENSG00000182902	SLC25A18	-0.974812	1.38486e-72	5.29862e-72	FALSE
352	ENSG00000100075	SLC25A1	0.349713	3.19014e-15	5.61835e-15	FALSE
353	ENSG00000184076	UQCR10	0.0410414	0.361584	0.383606	FALSE
354	ENSG00000100412	ACO2	0.332811	8.77821e-13	1.46282e-12	FALSE
355	ENSG00000184983	NDUFA6	0.357092	5.78722e-16	1.03629e-15	FALSE
356	ENSG00000100294	MCAT	-0.147055	0.00287894	0.00352779	FALSE
357	ENSG00000205560	CPT1B	0.981844	7.90945e-110	4.1876e-109	FALSE
358	ENSG00000169100	SLC25A6	0.700854	4.09915e-58	1.3514e-57	FALSE
359	ENSG00000131828	PDHA1	0.731315	2.42444e-60	8.18687e-60	FALSE
360	ENSG00000147123	NDUFB11	-0.399477	1.15037e-17	2.13321e-17	FALSE
361	ENSG00000072506	HSD17B10	0.375622	3.56328e-18	6.6794e-18	FALSE
362	ENSG00000131174	COX7B	0.601392	4.74051e-41	1.27422e-40	FALSE
363	ENSG00000102144	PGK1	-0.229727	1.85852e-06	2.59329e-06	FALSE
364	ENSG00000068366	ACSL4	-1.14887	3.27394e-125	1.93184e-124	FALSE
365	ENSG00000005022	SLC25A5	1.72969	0	0	FALSE
366	ENSG00000125356	NDUFA1	0.927719	1.52743e-101	7.55294e-101	FALSE
367	ENSG00000182890	GLUD2	1.23041	1.56288e-58	5.17567e-58	FALSE
368	ENSG00000101986	ABCD1	-0.721359	4.41373e-53	1.37292e-52	FALSE
369	ENSG00000067829	IDH3G	0.0196002	0.655395	0.67442	FALSE
370	ENSG00000198888	MT-ND1	0.368729	3.9776e-13	6.68599e-13	FALSE
371	ENSG00000198763	MT-ND2	0.621322	1.84366e-35	4.57909e-35	FALSE
372	ENSG00000198804	MT-CO1	0.745412	8.02473e-49	2.37243e-48	FALSE
373	ENSG00000198712	MT-CO2	0.689441	2.61126e-43	7.23209e-43	FALSE
374	ENSG00000228253	MT-ATP8	0.572768	3.96809e-32	9.40481e-32	FALSE
375	ENSG00000198899	MT-ATP6	0.631095	2.45659e-36	6.19224e-36	FALSE
376	ENSG00000198938	MT-CO3	0.628678	7.1026e-36	1.77849e-35	FALSE
377	ENSG00000198840	MT-ND3	1.05716	1.19252e-108	6.24819e-108	FALSE
378	ENSG00000212907	MT-ND4L	0.762357	6.46626e-56	2.08488e-55	FALSE
379	ENSG00000198886	MT-ND4	0.652617	6.72328e-38	1.7335e-37	FALSE
380	ENSG00000198786	MT-ND5	0.554685	9.64594e-29	2.1759e-28	FALSE
381	ENSG00000198695	MT-ND6	0.423328	7.9032e-18	1.47104e-17	FALSE
382	ENSG00000198727	MT-CYB	0.596765	2.24356e-32	5.33931e-32	FALSE

## Sheet: Kidney vs liver
	ensembl_gene_id	hgnc_symbol	logFC	PValue	adj_PValue	diffexpressed
1	ENSG00000097021	ACOT7	1.00276	1.73285e-06	6.07423e-06	FALSE
2	ENSG00000074800	ENO1	0.395543	0.0274422	0.0505987	FALSE
3	ENSG00000117118	SDHB	-1.07546	1.14827e-07	4.47762e-07	FALSE
4	ENSG00000159423	ALDH4A1	-1.2796	3.28531e-10	1.57872e-09	FALSE
5	ENSG00000116353	MECR	-0.308389	0.105115	0.164772	FALSE
6	ENSG00000121900	TMEM54	2.11979	5.30766e-21	4.59778e-20	TRUE
7	ENSG00000168653	NDUFS5	0.209066	0.24004	0.331731	FALSE
8	ENSG00000198754	OXCT2	-0.328399	0.431785	0.536357	FALSE
9	ENSG00000066322	ELOVL1	0.550123	0.00168651	0.0039696	FALSE
10	ENSG00000117448	AKR1A1	-0.65996	0.000538524	0.00137241	FALSE
11	ENSG00000173660	UQCRH	0.558793	0.00143152	0.00341273	FALSE
12	ENSG00000157184	CPT2	-1.81569	3.42372e-17	2.5036e-16	FALSE
13	ENSG00000162390	ACOT11	4.68808	2.82966e-193	4.30946e-191	TRUE
14	ENSG00000079739	PGM1	-2.59107	4.47039e-27	4.87665e-26	TRUE
15	ENSG00000117054	ACADM	-0.97921	1.35514e-06	4.79711e-06	FALSE
16	ENSG00000137944	KYAT3	-0.133464	0.563737	0.661141	FALSE
17	ENSG00000117528	ABCD3	-1.46576	3.10374e-13	1.84137e-12	FALSE
18	ENSG00000137992	DBT	-1.16463	3.09171e-09	1.3792e-08	FALSE
19	ENSG00000085491	SLC25A24	2.06445	4.23587e-31	5.27278e-30	TRUE
20	ENSG00000116459	ATP5PB	-0.180927	0.355311	0.458002	FALSE
21	ENSG00000116882	HAO2	-2.26229	4.36546e-20	3.63158e-19	TRUE
22	ENSG00000143363	PRUNE1	0.183406	0.288695	0.386112	FALSE
23	ENSG00000143554	SLC27A3	-0.844433	0.000203407	0.000552133	FALSE
24	ENSG00000143630	HCN3	-0.646178	0.0202062	0.0383861	FALSE
25	ENSG00000143627	PKLR	-2.42078	2.68209e-16	1.88444e-15	TRUE
26	ENSG00000158864	NDUFS2	-0.647053	0.00132104	0.00316624	FALSE
27	ENSG00000143252	SDHC	-0.392628	0.0411211	0.0725286	FALSE
28	ENSG00000143149	ALDH9A1	-1.04679	1.12488e-07	4.38828e-07	FALSE
29	ENSG00000143158	MPC2	-1.14571	7.20536e-09	3.1253e-08	FALSE
30	ENSG00000135821	GLUL	-0.98458	8.04932e-06	2.62416e-05	FALSE
31	ENSG00000154305	MIA3	-1.842	6.74899e-19	5.35617e-18	FALSE
32	ENSG00000091483	FH	-1.74318	2.55e-16	1.79395e-15	FALSE
33	ENSG00000240857	RDH14	-0.438573	0.0231753	0.0434722	FALSE
34	ENSG00000084754	HADHA	-0.984819	3.26663e-06	1.11259e-05	FALSE
35	ENSG00000138029	HADHB	-0.959364	6.78738e-06	2.23144e-05	FALSE
36	ENSG00000138030	KHK	-1.50651	7.0824e-11	3.57279e-10	FALSE
37	ENSG00000143891	GALM	-0.410425	0.0483473	0.0838047	FALSE
38	ENSG00000170634	ACYP2	-1.0736	4.15247e-08	1.68403e-07	FALSE
39	ENSG00000014641	MDH1	-0.066616	0.752505	0.822558	FALSE
40	ENSG00000124370	MCEE	-1.21742	6.86524e-08	2.73336e-07	FALSE
41	ENSG00000159399	HK2	0.135699	0.440151	0.544738	FALSE
42	ENSG00000163541	SUCLG1	0.58564	0.000782908	0.0019477	FALSE
43	ENSG00000135940	COX5B	0.107129	0.545971	0.64535	FALSE
44	ENSG00000155368	DBI	-0.749553	9.76822e-05	0.000277419	FALSE
45	ENSG00000115159	GPD2	0.894159	8.28343e-08	3.27695e-07	FALSE
46	ENSG00000152254	G6PC2	0.278623	0.526136	0.6274	FALSE
47	ENSG00000128683	GAD1	3.82911	1.93259e-35	2.76268e-34	TRUE
48	ENSG00000115840	SLC25A12	2.80306	2.12363e-73	7.12081e-72	TRUE
49	ENSG00000154518	ATP5MC3	-0.0113294	0.97629	0.992115	FALSE
50	ENSG00000198130	HIBCH	-0.688047	0.000410729	0.00106596	FALSE
51	ENSG00000115419	GLS	3.43562	2.3319e-119	1.56576e-117	TRUE
52	ENSG00000138356	AOX1	-4.01979	3.12551e-58	7.73883e-57	TRUE
53	ENSG00000119013	NDUFB3	0.245929	0.155456	0.230394	FALSE
54	ENSG00000023228	NDUFS1	-0.766862	0.00016388	0.000450583	FALSE
55	ENSG00000138400	MDH1B	3.46897	1.83632e-38	2.84594e-37	TRUE
56	ENSG00000138413	IDH1	-2.7898	2.25889e-35	3.22069e-34	TRUE
57	ENSG00000115361	ACADL	-0.970745	3.75972e-05	0.000113053	FALSE
58	ENSG00000021826	CPS1	-9.29921	2.50177e-173	2.91456e-171	TRUE
59	ENSG00000115425	PECR	-2.21295	1.55709e-16	1.10541e-15	TRUE
60	ENSG00000123983	ACSL3	-1.34555	1.74001e-11	9.19094e-11	FALSE
61	ENSG00000130414	NDUFA10	-0.266913	0.16686	0.244861	FALSE
62	ENSG00000131373	HACL1	-1.58519	2.31169e-13	1.38321e-12	FALSE
63	ENSG00000060971	ACAA1	-1.93891	2.36879e-20	1.99677e-19	FALSE
64	ENSG00000010256	UQCRC1	-0.349226	0.0827362	0.133904	FALSE
65	ENSG00000178537	SLC25A20	-2.47658	9.94912e-30	1.18438e-28	TRUE
66	ENSG00000168291	PDHB	-0.312184	0.100529	0.158631	FALSE
67	ENSG00000168306	ACOX2	-2.98554	2.93982e-37	4.4302e-36	TRUE
68	ENSG00000172340	SUCLG2	-1.62607	7.57028e-15	4.91248e-14	FALSE
69	ENSG00000114021	NIT2	-1.02327	1.42282e-07	5.50881e-07	FALSE
70	ENSG00000065518	NDUFB4	0.100002	0.564159	0.661457	FALSE
71	ENSG00000114054	PCCB	-1.77902	5.92181e-18	4.49553e-17	FALSE
72	ENSG00000090402	SI	-1.40746	0.0627905	0.105493	FALSE
73	ENSG00000136521	NDUFB5	0.0135985	0.917466	0.949078	FALSE
74	ENSG00000078070	MCCC1	-1.06997	6.35073e-08	2.53629e-07	FALSE
75	ENSG00000113790	EHHADH	-2.38926	1.11938e-26	1.20187e-25	TRUE
76	ENSG00000169020	ATP5ME	-0.0815356	0.671213	0.754834	FALSE
77	ENSG00000159692	CTBP1	-0.113592	0.552521	0.651229	FALSE
78	ENSG00000185818	NAT8L	5.66102	1.2526e-238	3.557e-236	TRUE
79	ENSG00000087008	ACOX3	-1.44791	5.52746e-10	2.61196e-09	FALSE
80	ENSG00000169299	PGM2	0.258214	0.24814	0.340903	FALSE
81	ENSG00000198189	HSD17B11	-2.38328	2.89665e-26	3.06782e-25	TRUE
82	ENSG00000197894	ADH5	-0.948383	1.36401e-06	4.82726e-06	FALSE
83	ENSG00000198099	ADH4	-9.24492	3.05699e-181	3.89423e-179	TRUE
84	ENSG00000172955	ADH6	-4.01922	9.35457e-55	2.11455e-53	TRUE
85	ENSG00000187758	ADH1A	-10.9577	3.44341e-201	6.01736e-199	TRUE
86	ENSG00000196616	ADH1B	-3.77446	2.14203e-51	4.44399e-50	TRUE
87	ENSG00000248144	ADH1C	-6.07193	8.45498e-106	4.7039e-104	TRUE
88	ENSG00000196344	ADH7	-2.23124	0.000144081	0.000399165	TRUE
89	ENSG00000164039	BDH2	0.762641	6.64784e-05	0.000193061	FALSE
90	ENSG00000138777	PPA2	-0.221677	0.240359	0.332007	FALSE
91	ENSG00000138796	HADH	-1.35857	6.31078e-11	3.19417e-10	FALSE
92	ENSG00000170522	ELOVL6	-3.20365	1.20727e-30	1.47916e-29	TRUE
93	ENSG00000109390	NDUFC1	0.446523	0.00952392	0.0194422	FALSE
94	ENSG00000171503	ETFDH	-2.57374	1.08254e-30	1.32933e-29	TRUE
95	ENSG00000145439	CBR4	-1.08654	7.60263e-08	3.01945e-07	FALSE
96	ENSG00000109576	AADAT	-2.95736	5.15552e-21	4.46882e-20	TRUE
97	ENSG00000151726	ACSL1	-3.03883	6.91409e-34	9.39606e-33	TRUE
98	ENSG00000151729	SLC25A4	0.333137	0.0799812	0.130086	FALSE
99	ENSG00000073578	SDHA	-0.780313	0.000146737	0.000406193	FALSE
100	ENSG00000145494	NDUFS6	-0.210772	0.261909	0.3563	FALSE
101	ENSG00000113492	AGXT2	-0.917256	9.81625e-05	0.000278722	FALSE
102	ENSG00000083720	OXCT1	3.96456	5.8851e-159	6.00875e-157	TRUE
103	ENSG00000164258	NDUFS4	0.0606435	0.71331	0.790717	FALSE
104	ENSG00000131844	MCCC2	-1.46518	6.72738e-13	3.89705e-12	FALSE
105	ENSG00000127184	COX7C	0.178026	0.32687	0.427435	FALSE
106	ENSG00000133835	HSD17B4	-2.28277	1.57255e-25	1.62015e-24	TRUE
107	ENSG00000164904	ALDH7A1	-0.727024	0.000197941	0.000538314	FALSE
108	ENSG00000113396	SLC27A6	-0.75806	0.019912	0.0378986	FALSE
109	ENSG00000164398	ACSL6	-0.699717	0.0106898	0.0215799	FALSE
110	ENSG00000197208	SLC22A4	2.21993	7.23995e-28	8.10215e-27	TRUE
111	ENSG00000164405	UQCRQ	-1.3436	6.37455e-11	3.22465e-10	FALSE
112	ENSG00000131495	NDUFA2	-0.0619037	0.752318	0.822545	FALSE
113	ENSG00000160883	HK3	-1.52051	4.90324e-08	1.97791e-07	FALSE
114	ENSG00000198721	ECI2	-1.1174	1.86566e-08	7.80297e-08	FALSE
115	ENSG00000197977	ELOVL2	-6.38943	4.31305e-56	1.01273e-54	TRUE
116	ENSG00000112294	ALDH5A1	-2.68344	7.02288e-34	9.53915e-33	TRUE
117	ENSG00000137261	KIAA0319	0.52072	0.170789	0.249592	FALSE
118	ENSG00000112304	ACOT13	-1.55167	1.07803e-13	6.59222e-13	FALSE
119	ENSG00000204228	HSD17B8	-0.837408	0.000182284	0.000498419	FALSE
120	ENSG00000146085	MMUT	-2.15633	2.67075e-24	2.62558e-23	TRUE
121	ENSG00000096006	CRISP3	-4.00589	4.38455e-15	2.88156e-14	TRUE
122	ENSG00000170950	PGK2	0.839463	0.0754884	0.123723	FALSE
123	ENSG00000012660	ELOVL5	-1.64422	5.06524e-15	3.32011e-14	FALSE
124	ENSG00000146166	LGSN	-2.65607	2.2269e-08	9.24855e-08	TRUE
125	ENSG00000112695	COX7A2	-0.192175	0.305377	0.404455	FALSE
126	ENSG00000118402	ELOVL4	2.65413	2.01246e-18	1.56212e-17	TRUE
127	ENSG00000083123	BCKDHB	-1.73049	4.94124e-15	3.24117e-14	FALSE
128	ENSG00000203797	DDO	-1.33887	1.45455e-08	6.14862e-08	FALSE
129	ENSG00000175003	SLC22A1	-9.80999	1.0344e-190	1.48415e-188	TRUE
130	ENSG00000060762	MPC1	-1.50047	2.80111e-13	1.66764e-12	FALSE
131	ENSG00000189043	NDUFA4	0.0145034	0.915672	0.947833	FALSE
132	ENSG00000106049	HIBADH	-0.871673	7.39828e-06	2.42526e-05	FALSE
133	ENSG00000006625	GGCT	-0.0968399	0.648225	0.734893	FALSE
134	ENSG00000106633	GCK	-4.65518	2.37457e-25	2.43541e-24	TRUE
135	ENSG00000105953	OGDH	0.959432	9.55661e-08	3.76043e-07	FALSE
136	ENSG00000126522	ASL	-2.682	5.78527e-33	7.62263e-32	TRUE
137	ENSG00000241258	CRCP	-1.28035	5.53896e-10	2.61649e-09	FALSE
138	ENSG00000146701	MDH2	-1.10761	1.8915e-07	7.24625e-07	FALSE
139	ENSG00000005469	CROT	-0.860843	6.8887e-05	0.000199737	FALSE
140	ENSG00000004864	SLC25A13	-2.21235	1.87821e-23	1.79845e-22	TRUE
141	ENSG00000070669	ASNS	0.793922	5.69192e-05	0.000166972	FALSE
142	ENSG00000241468	ATP5MF	-0.0640692	0.746818	0.818161	FALSE
143	ENSG00000091140	DLD	-0.251842	0.194507	0.278301	FALSE
144	ENSG00000128609	NDUFA5	0.310406	0.0785752	0.128083	FALSE
145	ENSG00000198074	AKR1B10	-1.41064	3.33508e-08	1.36186e-07	FALSE
146	ENSG00000227471	AKR1B15	-1.41935	1.27257e-06	4.52126e-06	FALSE
147	ENSG00000172331	BPGM	1.021	1.19203e-08	5.07193e-08	FALSE
148	ENSG00000090266	NDUFB2	0.477711	0.00573893	0.0122705	FALSE
149	ENSG00000104687	GSR	-0.110957	0.554901	0.653158	FALSE
150	ENSG00000147471	PLPBP	-0.827174	1.56036e-05	4.90567e-05	FALSE
151	ENSG00000188676	IDO2	-6.62668	2.52233e-35	3.58505e-34	TRUE
152	ENSG00000170786	SDR16C5	0.0932773	0.83128	0.884386	FALSE
153	ENSG00000147576	ADHFE1	-2.10168	3.46155e-23	3.28799e-22	TRUE
154	ENSG00000121039	RDH10	-0.776969	0.000195826	0.000532935	FALSE
155	ENSG00000104325	DECR1	-1.60167	1.21079e-14	7.78475e-14	FALSE
156	ENSG00000156467	UQCRB	0.356848	0.0506356	0.0872166	FALSE
157	ENSG00000164919	COX6C	-0.473286	0.0154423	0.0300866	FALSE
158	ENSG00000147684	NDUFB9	-0.226353	0.24961	0.342716	FALSE
159	ENSG00000179091	CYC1	-0.0957751	0.635156	0.72375	FALSE
160	ENSG00000167701	GPT	-3.39553	1.29794e-48	2.52996e-47	TRUE
161	ENSG00000122729	ACO1	-1.35099	1.79131e-11	9.45091e-11	FALSE
162	ENSG00000165264	NDUFB6	-0.177919	0.339404	0.44093	FALSE
163	ENSG00000137106	GRHPR	-1.7109	2.42695e-16	1.70959e-15	FALSE
164	ENSG00000122696	SLC25A51	0.347759	0.101051	0.159344	FALSE
165	ENSG00000137124	ALDH1B1	-0.936053	1.3614e-06	4.81862e-06	FALSE
166	ENSG00000154330	PGM5	1.9287	1.46141e-34	2.03055e-33	FALSE
167	ENSG00000148090	AUH	0.514109	0.00378882	0.00837485	FALSE
168	ENSG00000130957	FBP2	-1.64581	1.09446e-11	5.85942e-11	FALSE
169	ENSG00000165140	FBP1	-2.7869	7.79152e-35	1.09374e-33	TRUE
170	ENSG00000136872	ALDOB	-1.07413	1.94462e-07	7.44239e-07	FALSE
171	ENSG00000119421	NDUFA8	0.0824214	0.625137	0.714903	FALSE
172	ENSG00000148339	SLC25A25	-1.96069	2.52841e-20	2.12869e-19	FALSE
173	ENSG00000167114	SLC27A4	-0.251288	0.18891	0.271589	FALSE
174	ENSG00000171097	KYAT1	-0.869838	0.000110546	0.000311129	FALSE
175	ENSG00000095321	CRAT	-1.74277	7.16775e-16	4.93061e-15	FALSE
176	ENSG00000130707	ASS1	-1.9079	4.72451e-19	3.76924e-18	FALSE
177	ENSG00000067057	PFKP	3.49047	1.2834e-121	8.76861e-120	TRUE
178	ENSG00000187134	AKR1C1	-2.9367	2.62535e-38	4.04805e-37	TRUE
179	ENSG00000198610	AKR1C4	-10.7313	5.02415e-160	5.24764e-158	TRUE
180	ENSG00000165629	ATP5F1C	-0.121068	0.544163	0.643686	FALSE
181	ENSG00000181192	DHTKD1	-2.16616	1.99526e-24	1.97433e-23	TRUE
182	ENSG00000107537	PHYH	-1.48225	1.83093e-12	1.02934e-11	FALSE
183	ENSG00000152463	OLAH	1.38433	4.41487e-05	0.000131477	FALSE
184	ENSG00000136750	GAD2	-0.741599	0.258598	0.352711	FALSE
185	ENSG00000197444	OGDHL	0.168123	0.373052	0.476984	FALSE
186	ENSG00000156510	HKDC1	1.22336	8.23402e-06	2.68213e-05	FALSE
187	ENSG00000156515	HK1	2.02354	7.09277e-35	9.96681e-34	TRUE
188	ENSG00000180817	PPA1	-0.63672	0.000858146	0.00212017	FALSE
189	ENSG00000148672	GLUD1	-2.40321	1.50563e-27	1.66986e-26	TRUE
190	ENSG00000171314	PGAM1	-0.228387	0.232063	0.322357	FALSE
191	ENSG00000120053	GOT1	-1.76522	1.29192e-15	8.76311e-15	FALSE
192	ENSG00000166136	NDUFB8	-0.133263	0.482535	0.585994	FALSE
193	ENSG00000173915	ATP5MK	-0.114218	0.550635	0.649455	FALSE
194	ENSG00000197142	ACSL5	-3.77754	2.12567e-47	4.03537e-46	TRUE
195	ENSG00000196177	ACADSB	-2.82389	1.499e-35	2.14735e-34	TRUE
196	ENSG00000107902	LHPP	-1.114	1.37619e-06	4.86846e-06	FALSE
197	ENSG00000127884	ECHS1	-1.39567	2.39202e-11	1.25041e-10	FALSE
198	ENSG00000130649	CYP2E1	-11.1296	2.10239e-200	3.58208e-198	TRUE
199	ENSG00000177542	SLC25A22	-1.1699	2.82939e-06	9.70457e-06	FALSE
200	ENSG00000134333	LDHA	-1.39494	1.94353e-10	9.5002e-10	FALSE
201	ENSG00000166796	LDHC	-0.559377	0.137158	0.207197	FALSE
202	ENSG00000166800	LDHAL6A	0.358277	0.35652	0.459205	FALSE
203	ENSG00000151116	UEVLD	-0.0594267	0.772648	0.838335	FALSE
204	ENSG00000109854	HTATIP2	-1.54244	1.39638e-13	8.46492e-13	FALSE
205	ENSG00000121691	CAT	-1.89356	7.06391e-19	5.6012e-18	FALSE
206	ENSG00000110435	PDHX	-0.954345	1.25425e-06	4.45964e-06	FALSE
207	ENSG00000213619	NDUFS3	-0.091394	0.639277	0.727412	FALSE
208	ENSG00000162174	ASRGL1	2.4032	4.96972e-31	6.16938e-30	TRUE
209	ENSG00000149742	SLC22A9	-9.35227	5.04755e-62	1.35568e-60	TRUE
210	ENSG00000176340	COX8A	0.573153	0.00121425	0.00293221	FALSE
211	ENSG00000167792	NDUFV1	-0.139121	0.485197	0.588571	FALSE
212	ENSG00000132744	ACY3	0.808199	0.00325793	0.00728584	FALSE
213	ENSG00000132746	ALDH3B2	2.7748	3.73219e-17	2.72551e-16	TRUE
214	ENSG00000006534	ALDH3B1	1.99964	1.10928e-19	9.0729e-19	FALSE
215	ENSG00000110717	NDUFS8	0.310613	0.0761532	0.124633	FALSE
216	ENSG00000110090	CPT1A	-0.865371	6.39266e-06	2.107e-05	FALSE
217	ENSG00000151366	NDUFC2	-0.966192	8.52689e-07	3.07801e-06	FALSE
218	ENSG00000150768	DLAT	0.228561	0.190886	0.273967	FALSE
219	ENSG00000204370	SDHD	-0.613951	0.00147293	0.00350379	FALSE
220	ENSG00000167283	ATP5MG	0.200277	0.25317	0.346713	FALSE
221	ENSG00000139180	NDUFA9	-0.0841805	0.669936	0.753678	FALSE
222	ENSG00000111640	GAPDH	-0.249747	0.24363	0.335738	FALSE
223	ENSG00000111669	TPI1	0.0984444	0.587632	0.682282	FALSE
224	ENSG00000111674	ENO2	1.46098	1.76544e-15	1.18599e-14	FALSE
225	ENSG00000111716	LDHB	4.87648	4.86432e-218	1.00459e-215	TRUE
226	ENSG00000060982	BCAT1	0.797107	0.000797124	0.00198035	FALSE
227	ENSG00000173208	ABCD2	1.17383	1.38753e-05	4.39371e-05	FALSE
228	ENSG00000152556	PFKM	2.4635	3.40448e-48	6.5869e-47	TRUE
229	ENSG00000135390	ATP5MC2	0.248236	0.169992	0.248693	FALSE
230	ENSG00000062485	CS	0.464573	0.0113134	0.0226876	FALSE
231	ENSG00000135423	GLS2	-5.62698	6.07399e-34	8.26675e-33	TRUE
232	ENSG00000110955	ATP5F1B	0.108145	0.564233	0.661487	FALSE
233	ENSG00000170426	SDR9C7	-1.6231	0.000222293	0.000599341	FALSE
234	ENSG00000111058	ACSS3	-1.84797	8.1258e-18	6.12943e-17	FALSE
235	ENSG00000184752	NDUFA12	-0.000881616	0.980839	0.995409	FALSE
236	ENSG00000111275	ALDH2	-2.78136	3.8224e-32	4.90826e-31	TRUE
237	ENSG00000111775	COX6A1	-0.118897	0.545078	0.644434	FALSE
238	ENSG00000122971	ACADS	-2.24214	1.81655e-24	1.79945e-23	TRUE
239	ENSG00000136143	SUCLA2	0.517859	0.00297201	0.00669383	FALSE
240	ENSG00000125246	CLYBL	-0.712793	0.000427307	0.00110583	FALSE
241	ENSG00000175198	PCCA	-0.72066	0.000242774	0.000651341	FALSE
242	ENSG00000134864	GGACT	0.849707	0.00144579	0.00344465	FALSE
243	ENSG00000100867	DHRS2	-4.22873	3.14225e-23	2.99095e-22	TRUE
244	ENSG00000139988	RDH12	-1.30557	0.00149808	0.00355866	FALSE
245	ENSG00000184227	ACOT1	-1.22245	1.46419e-07	5.66174e-07	FALSE
246	ENSG00000119673	ACOT2	-1.53763	2.67946e-14	1.685e-13	FALSE
247	ENSG00000177465	ACOT4	-1.52936	3.47734e-06	1.18155e-05	FALSE
248	ENSG00000119711	ALDH6A1	-1.348	2.00446e-11	1.05469e-10	FALSE
249	ENSG00000119689	DLST	0.104434	0.551279	0.650019	FALSE
250	ENSG00000119640	ACYP1	1.224	7.25588e-09	3.14671e-08	FALSE
251	ENSG00000183648	NDUFB1	-0.154929	0.411362	0.516221	FALSE
252	ENSG00000187581	COX8C	-0.664308	0.214947	0.302403	FALSE
253	ENSG00000197119	SLC25A29	1.77271	1.2789e-27	1.4207e-26	FALSE
254	ENSG00000156411	ATP5MJ	0.0445249	0.783006	0.846104	FALSE
255	ENSG00000166183	ASPG	-3.53927	2.3474e-45	4.2833e-44	TRUE
256	ENSG00000128928	IVD	-1.75839	3.49274e-17	2.55269e-16	FALSE
257	ENSG00000140284	SLC27A2	-3.13026	6.33229e-36	9.16266e-35	TRUE
258	ENSG00000171989	LDHAL6B	-1.19613	0.010741	0.0216717	FALSE
259	ENSG00000067225	PKM	3.80665	5.24298e-122	3.60932e-120	TRUE
260	ENSG00000159322	ADPGK	-0.23743	0.249356	0.342436	FALSE
261	ENSG00000178741	COX5A	-0.175091	0.379111	0.483415	FALSE
262	ENSG00000140374	ETFA	-1.85979	1.01438e-17	7.60743e-17	FALSE
263	ENSG00000166411	IDH3A	0.188229	0.273775	0.369437	FALSE
264	ENSG00000136381	IREB2	-0.559175	0.00297782	0.00670484	FALSE
265	ENSG00000182054	IDH2	-1.2881	2.99119e-09	1.33502e-08	FALSE
266	ENSG00000184254	ALDH1A3	1.6158	3.16229e-13	1.87488e-12	FALSE
267	ENSG00000242612	DECR2	-2.2622	1.08112e-24	1.08196e-23	TRUE
268	ENSG00000140990	NDUFB10	-0.0340056	0.879147	0.921041	FALSE
269	ENSG00000167969	ECI1	-0.699229	0.000286016	0.000759061	FALSE
270	ENSG00000183044	ABAT	-3.40601	1.0328e-48	2.0241e-47	TRUE
271	ENSG00000166743	ACSM1	-1.56937	6.08824e-05	0.0001777	FALSE
272	ENSG00000140740	UQCRC2	-0.440749	0.0288751	0.0530006	FALSE
273	ENSG00000183921	SDR42E2	0.260654	0.566061	0.663116	FALSE
274	ENSG00000004779	NDUFAB1	-0.599617	0.0019218	0.00447665	FALSE
275	ENSG00000149925	ALDOA	1.56478	1.00449e-17	7.53536e-17	FALSE
276	ENSG00000099377	HSD3B7	-1.66126	1.44041e-10	7.09558e-10	FALSE
277	ENSG00000156885	COX6A2	-1.8178	4.90178e-15	3.21606e-14	FALSE
278	ENSG00000166123	GPT2	-2.43195	5.64927e-28	6.33764e-27	TRUE
279	ENSG00000125166	GOT2	-1.62698	1.03269e-13	6.31781e-13	FALSE
280	ENSG00000176387	HSD11B2	5.50316	2.65997e-147	2.36972e-145	TRUE
281	ENSG00000213398	LCAT	-3.1814	1.27062e-40	2.0917e-39	TRUE
282	ENSG00000198650	TAT	-13.3162	2.44256e-260	8.42868e-258	TRUE
283	ENSG00000166816	LDHD	-1.92502	6.23956e-20	5.15444e-19	FALSE
284	ENSG00000186153	WWOX	-0.0829882	0.7799	0.843821	FALSE
285	ENSG00000184860	SDR42E1	-0.549378	0.0928266	0.147925	FALSE
286	ENSG00000103150	MLYCD	-1.55516	4.64017e-14	2.88737e-13	FALSE
287	ENSG00000131143	COX4I1	0.0181461	0.900294	0.936467	FALSE
288	ENSG00000108381	ASPA	0.790539	6.29691e-05	0.000183456	FALSE
289	ENSG00000108528	SLC25A11	0.083317	0.628523	0.71775	FALSE
290	ENSG00000108515	ENO3	-3.04499	2.24668e-32	2.8972e-31	TRUE
291	ENSG00000072778	ACADVL	-1.23149	1.75706e-08	7.36573e-08	FALSE
292	ENSG00000179477	ALOX12B	1.82537	6.13344e-06	2.02533e-05	FALSE
293	ENSG00000179148	ALOXE3	0.491071	0.206088	0.291762	FALSE
294	ENSG00000072210	ALDH3A2	-1.62644	3.67411e-15	2.42284e-14	FALSE
295	ENSG00000108602	ALDH3A1	-0.498062	0.142097	0.213674	FALSE
296	ENSG00000109107	ALDOC	-3.09884	3.40483e-42	5.79034e-41	TRUE
297	ENSG00000131473	ACLY	0.315779	0.0680265	0.113105	FALSE
298	ENSG00000131482	G6PC1	-4.57109	1.81679e-70	5.759e-69	TRUE
299	ENSG00000161653	NAGS	-3.12883	1.25922e-22	1.16999e-21	TRUE
300	ENSG00000141349	G6PC3	1.78181	1.00346e-28	1.15423e-27	FALSE
301	ENSG00000159199	ATP5MC1	0.317319	0.0705628	0.116717	FALSE
302	ENSG00000167863	ATP5PD	-0.0339327	0.877856	0.920007	FALSE
303	ENSG00000161533	ACOX1	-2.08234	1.99563e-22	1.84042e-21	TRUE
304	ENSG00000183048	SLC25A10	-1.0728	6.94921e-07	2.52995e-06	FALSE
305	ENSG00000178127	NDUFV2	-1.27695	6.80379e-10	3.1957e-09	FALSE
306	ENSG00000141437	SLC25A52	-3.29172	1.00861e-07	3.96248e-07	TRUE
307	ENSG00000152234	ATP5F1A	0.145977	0.437628	0.542231	FALSE
308	ENSG00000167315	ACAA2	-2.25801	5.15379e-24	5.03215e-23	TRUE
309	ENSG00000180011	PTGR3	-0.320119	0.0868255	0.139781	FALSE
310	ENSG00000099624	ATP5F1D	-0.215621	0.268812	0.36397	FALSE
311	ENSG00000115286	NDUFS7	-0.00303413	0.990534	1	FALSE
312	ENSG00000127540	UQCR11	-0.294144	0.126275	0.192911	FALSE
313	ENSG00000167733	HSD11B1L	1.05221	3.24201e-06	1.10462e-05	FALSE
314	ENSG00000174886	NDUFA11	-0.267739	0.156421	0.231611	FALSE
315	ENSG00000130377	ACSBG2	2.16507	2.92415e-09	1.30724e-08	TRUE
316	ENSG00000181240	SLC25A41	-0.540592	0.168689	0.247224	FALSE
317	ENSG00000125648	SLC25A23	0.318542	0.0679177	0.112979	FALSE
318	ENSG00000099795	NDUFB7	-0.0459234	0.823495	0.877954	FALSE
319	ENSG00000186529	CYP4F3	-3.8788	6.92237e-57	1.65681e-55	TRUE
320	ENSG00000186115	CYP4F2	-3.85371	6.26047e-45	1.13324e-43	TRUE
321	ENSG00000130304	SLC27A1	0.521444	0.00211605	0.00489545	FALSE
322	ENSG00000181035	SLC25A42	-1.30923	5.66361e-11	2.87918e-10	FALSE
323	ENSG00000186010	NDUFA13	0.160766	0.362871	0.466086	FALSE
324	ENSG00000169021	UQCRFS1	-0.0516259	0.807562	0.864981	FALSE
325	ENSG00000105220	GPI	-0.314766	0.114987	0.177753	FALSE
326	ENSG00000126267	COX6B1	0.0480357	0.772686	0.838335	FALSE
327	ENSG00000161281	COX7A1	2.67379	1.00691e-61	2.69111e-60	TRUE
328	ENSG00000104823	ECH1	-1.19668	1.49482e-08	6.31006e-08	FALSE
329	ENSG00000142046	TMEM91	1.10685	4.20492e-06	1.4131e-05	FALSE
330	ENSG00000248098	BCKDHA	-1.24568	5.53813e-10	2.61649e-09	FALSE
331	ENSG00000105552	BCAT2	0.730369	1.35964e-05	4.3079e-05	FALSE
332	ENSG00000087076	HSD17B14	-0.208407	0.480573	0.584184	FALSE
333	ENSG00000169169	CPT1C	0.940773	0.000690697	0.00173189	FALSE
334	ENSG00000105379	ETFB	-1.95814	2.6533e-20	2.23176e-19	FALSE
335	ENSG00000170906	NDUFA3	0.0389436	0.805461	0.863286	FALSE
336	ENSG00000160439	RDH13	0.58423	0.00134124	0.00321071	FALSE
337	ENSG00000160471	COX6B2	2.59644	7.27355e-13	4.20094e-12	TRUE
338	ENSG00000083807	SLC27A5	-6.76099	5.98054e-119	3.9862e-117	TRUE
339	ENSG00000101365	IDH3B	0.0790546	0.641221	0.728915	FALSE
340	ENSG00000101323	HAO1	-11.0437	2.57636e-185	3.45982e-183	TRUE
341	ENSG00000154930	ACSS1	1.05595	2.59225e-10	1.2572e-09	FALSE
342	ENSG00000131055	COX4I2	2.01226	3.9656e-18	3.03669e-17	TRUE
343	ENSG00000131069	ACSS2	-0.889204	7.86169e-06	2.56514e-05	FALSE
344	ENSG00000101473	ACOT8	-0.360922	0.0738379	0.121398	FALSE
345	ENSG00000124172	ATP5F1E	0.026299	0.863717	0.909139	FALSE
346	ENSG00000154723	ATP5PF	-0.54693	0.00494538	0.0106844	FALSE
347	ENSG00000241837	ATP5PO	0.235086	0.192782	0.276369	FALSE
348	ENSG00000160194	NDUFV3	-0.455733	0.016602	0.0321463	FALSE
349	ENSG00000141959	PFKL	0.529788	0.00177757	0.00416379	FALSE
350	ENSG00000160226	CFAP410	0.596757	0.00511084	0.0110165	FALSE
351	ENSG00000182902	SLC25A18	-5.10255	4.28794e-66	1.25557e-64	TRUE
352	ENSG00000100075	SLC25A1	-0.974598	8.78221e-07	3.16766e-06	FALSE
353	ENSG00000184076	UQCR10	-0.0844799	0.667635	0.751585	FALSE
354	ENSG00000100412	ACO2	0.511904	0.0049514	0.0106966	FALSE
355	ENSG00000184983	NDUFA6	0.0589411	0.722809	0.798562	FALSE
356	ENSG00000100294	MCAT	0.0559017	0.751728	0.822016	FALSE
357	ENSG00000205560	CPT1B	0.017537	0.901761	0.937606	FALSE
358	ENSG00000169100	SLC25A6	1.61193	2.90831e-23	2.77021e-22	FALSE
359	ENSG00000131828	PDHA1	0.20937	0.243901	0.336078	FALSE
360	ENSG00000147123	NDUFB11	-0.516069	0.00763039	0.0158983	FALSE
361	ENSG00000072506	HSD17B10	-1.37634	5.26864e-12	2.88295e-11	FALSE
362	ENSG00000131174	COX7B	0.0824982	0.635701	0.724129	FALSE
363	ENSG00000102144	PGK1	0.0560179	0.745832	0.817471	FALSE
364	ENSG00000068366	ACSL4	1.46178	1.91852e-19	1.55149e-18	FALSE
365	ENSG00000005022	SLC25A5	0.173626	0.313101	0.412799	FALSE
366	ENSG00000125356	NDUFA1	0.141553	0.419062	0.523823	FALSE
367	ENSG00000182890	GLUD2	-1.81259	1.10773e-06	3.96037e-06	FALSE
368	ENSG00000101986	ABCD1	-0.747827	0.000114515	0.000321535	FALSE
369	ENSG00000067829	IDH3G	0.328983	0.0561384	0.0955716	FALSE
370	ENSG00000198888	MT-ND1	0.256338	0.200031	0.284814	FALSE
371	ENSG00000198763	MT-ND2	0.334033	0.0939308	0.149431	FALSE
372	ENSG00000198804	MT-CO1	-0.290992	0.193786	0.277458	FALSE
373	ENSG00000198712	MT-CO2	0.239555	0.230604	0.320658	FALSE
374	ENSG00000228253	MT-ATP8	-0.228942	0.28022	0.376633	FALSE
375	ENSG00000198899	MT-ATP6	-0.0506289	0.835479	0.887192	FALSE
376	ENSG00000198938	MT-CO3	0.598625	0.00254787	0.00580701	FALSE
377	ENSG00000198840	MT-ND3	0.429421	0.0268119	0.0495338	FALSE
378	ENSG00000212907	MT-ND4L	-0.516427	0.016243	0.0315184	FALSE
379	ENSG00000198886	MT-ND4	-0.160807	0.474602	0.578318	FALSE
380	ENSG00000198786	MT-ND5	-0.297768	0.171196	0.250023	FALSE
381	ENSG00000198695	MT-ND6	-0.176856	0.409357	0.514214	FALSE
382	ENSG00000198727	MT-CYB	0.105639	0.589141	0.683458	FALSE

## Sheet: Kidney vs skeletal muscle
	ensembl_gene_id	hgnc_symbol	logFC	PValue	adj_PValue	diffexpressed
1	ENSG00000097021	ACOT7	3.13515	7.42868e-108	1.23484e-106	TRUE
2	ENSG00000074800	ENO1	2.11932	9.28191e-57	9.17455e-56	TRUE
3	ENSG00000117118	SDHB	-1.32423	2.09854e-11	6.41349e-11	FALSE
4	ENSG00000159423	ALDH4A1	1.49858	2.26036e-26	1.23412e-25	FALSE
5	ENSG00000116353	MECR	-1.26835	5.59967e-11	1.67456e-10	FALSE
6	ENSG00000121900	TMEM54	3.2612	9.07602e-92	1.31747e-90	TRUE
7	ENSG00000168653	NDUFS5	-1.2089	6.86899e-10	1.93546e-09	FALSE
8	ENSG00000198754	OXCT2	0.216537	0.495032	0.549116	FALSE
9	ENSG00000066322	ELOVL1	1.64182	7.52016e-32	4.68373e-31	FALSE
10	ENSG00000117448	AKR1A1	1.95217	1.91088e-50	1.71188e-49	FALSE
11	ENSG00000173660	UQCRH	-0.824608	1.17558e-05	2.44376e-05	FALSE
12	ENSG00000157184	CPT2	-0.0643025	0.739539	0.779333	FALSE
13	ENSG00000162390	ACOT11	1.24682	8.38662e-16	3.1701e-15	FALSE
14	ENSG00000079739	PGM1	-4.65415	2.43883e-65	2.70154e-64	TRUE
15	ENSG00000117054	ACADM	-1.59674	4.97671e-15	1.82352e-14	FALSE
16	ENSG00000137944	KYAT3	1.0556	1.79756e-09	4.93836e-09	FALSE
17	ENSG00000117528	ABCD3	0.233409	0.136246	0.171304	FALSE
18	ENSG00000137992	DBT	-0.871359	1.75096e-06	3.8953e-06	FALSE
19	ENSG00000085491	SLC25A24	0.364719	0.0409811	0.056638	FALSE
20	ENSG00000116459	ATP5PB	-1.12363	9.82749e-09	2.57504e-08	FALSE
21	ENSG00000116882	HAO2	10.8939	0	0	TRUE
22	ENSG00000143363	PRUNE1	-0.90738	9.01908e-07	2.05216e-06	FALSE
23	ENSG00000143554	SLC27A3	1.84262	2.65781e-32	1.67254e-31	FALSE
24	ENSG00000143630	HCN3	2.93436	2.88768e-69	3.35269e-68	TRUE
25	ENSG00000143627	PKLR	8.74056	0	0	TRUE
26	ENSG00000158864	NDUFS2	-1.58622	2.07724e-14	7.35806e-14	FALSE
27	ENSG00000143252	SDHC	-0.799662	1.85759e-05	3.79551e-05	FALSE
28	ENSG00000143149	ALDH9A1	-0.530698	0.00304563	0.0049586	FALSE
29	ENSG00000143158	MPC2	-0.496425	0.0052637	0.00830163	FALSE
30	ENSG00000135821	GLUL	-4.39027	2.01626e-56	1.98216e-55	TRUE
31	ENSG00000154305	MIA3	-0.965487	1.62205e-07	3.90659e-07	FALSE
32	ENSG00000091483	FH	-1.48847	9.94578e-14	3.40746e-13	FALSE
33	ENSG00000240857	RDH14	-1.04715	4.51125e-08	1.12816e-07	FALSE
34	ENSG00000084754	HADHA	-2.30656	2.61532e-24	1.34395e-23	TRUE
35	ENSG00000138029	HADHB	-2.78387	1.41354e-31	8.74194e-31	TRUE
36	ENSG00000138030	KHK	5.01956	0	0	TRUE
37	ENSG00000143891	GALM	2.02367	1.92411e-45	1.5919e-44	TRUE
38	ENSG00000170634	ACYP2	-3.54496	8.30473e-54	7.87188e-53	TRUE
39	ENSG00000014641	MDH1	-1.33132	8.19485e-11	2.428e-10	FALSE
40	ENSG00000124370	MCEE	-0.688182	0.000805775	0.00140109	FALSE
41	ENSG00000159399	HK2	-5.37598	1.32321e-91	1.91975e-90	TRUE
42	ENSG00000163541	SUCLG1	0.315787	0.0499389	0.068059	FALSE
43	ENSG00000135940	COX5B	-1.39666	5.11958e-12	1.61571e-11	FALSE
44	ENSG00000155368	DBI	1.46984	4.76437e-26	2.5765e-25	FALSE
45	ENSG00000115159	GPD2	-1.92333	1.42695e-21	6.68156e-21	FALSE
46	ENSG00000152254	G6PC2	1.51478	3.96209e-05	7.87937e-05	FALSE
47	ENSG00000128683	GAD1	4.6874	5.52544e-124	1.03171e-122	TRUE
48	ENSG00000115840	SLC25A12	-2.87528	1.98883e-37	1.41044e-36	TRUE
49	ENSG00000154518	ATP5MC3	-0.543074	0.00397374	0.00637975	FALSE
50	ENSG00000198130	HIBCH	0.809754	1.20666e-07	2.93075e-07	FALSE
51	ENSG00000115419	GLS	2.68088	6.37815e-112	1.09562e-110	TRUE
52	ENSG00000138356	AOX1	1.67213	1.66604e-33	1.07804e-32	FALSE
53	ENSG00000119013	NDUFB3	-1.30603	9.95442e-12	3.09568e-11	FALSE
54	ENSG00000023228	NDUFS1	-2.26081	1.20258e-24	6.2421e-24	TRUE
55	ENSG00000138400	MDH1B	2.91065	1.04717e-43	8.35436e-43	TRUE
56	ENSG00000138413	IDH1	1.33018	7.5562e-21	3.45736e-20	FALSE
57	ENSG00000115361	ACADL	0.400012	0.0327591	0.0460784	FALSE
58	ENSG00000021826	CPS1	1.1765	4.79585e-15	1.75796e-14	FALSE
59	ENSG00000115425	PECR	2.3886	1.28636e-53	1.21594e-52	TRUE
60	ENSG00000123983	ACSL3	-0.989257	8.9801e-08	2.19893e-07	FALSE
61	ENSG00000130414	NDUFA10	-1.01679	1.19661e-07	2.90711e-07	FALSE
62	ENSG00000131373	HACL1	-0.465426	0.0131849	0.0197003	FALSE
63	ENSG00000060971	ACAA1	1.39986	1.46077e-23	7.32834e-23	FALSE
64	ENSG00000010256	UQCRC1	-1.81947	2.68696e-17	1.08021e-16	FALSE
65	ENSG00000178537	SLC25A20	-1.63763	9.9003e-17	3.89567e-16	FALSE
66	ENSG00000168291	PDHB	-1.49486	3.90087e-14	1.36248e-13	FALSE
67	ENSG00000168306	ACOX2	1.1013	2.13651e-13	7.22535e-13	FALSE
68	ENSG00000172340	SUCLG2	-1.10883	7.02711e-09	1.85734e-08	FALSE
69	ENSG00000114021	NIT2	0.112512	0.466996	0.521325	FALSE
70	ENSG00000065518	NDUFB4	-1.40034	1.50248e-12	4.88363e-12	FALSE
71	ENSG00000114054	PCCB	-0.463151	0.00844462	0.0129564	FALSE
72	ENSG00000090402	SI	-1.07501	0.119419	0.151707	FALSE
73	ENSG00000136521	NDUFB5	-1.2373	1.28279e-10	3.76832e-10	FALSE
74	ENSG00000078070	MCCC1	0.148795	0.346436	0.399247	FALSE
75	ENSG00000113790	EHHADH	4.39351	0	0	TRUE
76	ENSG00000169020	ATP5ME	-0.886436	1.24863e-06	2.80966e-06	FALSE
77	ENSG00000159692	CTBP1	-0.612305	0.000700917	0.00122674	FALSE
78	ENSG00000185818	NAT8L	-0.106758	0.614925	0.663821	FALSE
79	ENSG00000087008	ACOX3	0.0290035	0.846836	0.874653	FALSE
80	ENSG00000169299	PGM2	2.33798	2.29467e-46	1.92595e-45	TRUE
81	ENSG00000198189	HSD17B11	1.17811	2.74434e-15	1.01415e-14	FALSE
82	ENSG00000197894	ADH5	0.181737	0.252076	0.299742	FALSE
83	ENSG00000198099	ADH4	1.1124	1.41009e-13	4.80628e-13	FALSE
84	ENSG00000172955	ADH6	6.89804	0	0	TRUE
85	ENSG00000187758	ADH1A	0.250616	0.18311	0.224127	FALSE
86	ENSG00000196616	ADH1B	1.13863	4.00486e-14	1.39791e-13	FALSE
87	ENSG00000248144	ADH1C	-1.60347	5.1172e-16	1.95269e-15	FALSE
88	ENSG00000196344	ADH7	-0.248755	0.774771	0.810601	FALSE
89	ENSG00000164039	BDH2	2.37687	6.26587e-64	6.8162e-63	TRUE
90	ENSG00000138777	PPA2	0.564052	0.000286609	0.000524062	FALSE
91	ENSG00000138796	HADH	-1.60459	3.06927e-15	1.13161e-14	FALSE
92	ENSG00000170522	ELOVL6	1.97591	1.03172e-35	7.06502e-35	FALSE
93	ENSG00000109390	NDUFC1	-1.06831	1.27762e-08	3.32054e-08	FALSE
94	ENSG00000171503	ETFDH	-2.00866	2.62794e-22	1.26439e-21	TRUE
95	ENSG00000145439	CBR4	-0.0824494	0.659341	0.704929	FALSE
96	ENSG00000109576	AADAT	0.497884	0.0198197	0.0288532	FALSE
97	ENSG00000151726	ACSL1	-2.58387	4.79582e-28	2.73341e-27	TRUE
98	ENSG00000151729	SLC25A4	-4.2604	3.97159e-56	3.88899e-55	TRUE
99	ENSG00000073578	SDHA	-1.5495	1.22e-13	4.16615e-13	FALSE
100	ENSG00000145494	NDUFS6	-1.05569	1.78254e-08	4.57699e-08	FALSE
101	ENSG00000113492	AGXT2	12.7416	0	0	TRUE
102	ENSG00000083720	OXCT1	-1.03948	3.10673e-08	7.84918e-08	FALSE
103	ENSG00000164258	NDUFS4	-1.46559	4.47434e-14	1.55779e-13	FALSE
104	ENSG00000131844	MCCC2	-0.011317	0.975809	0.985545	FALSE
105	ENSG00000127184	COX7C	-1.08758	4.2519e-08	1.06487e-07	FALSE
106	ENSG00000133835	HSD17B4	0.066083	0.665055	0.710259	FALSE
107	ENSG00000164904	ALDH7A1	1.8743	4.94357e-44	3.97308e-43	FALSE
108	ENSG00000113396	SLC27A6	-3.30431	1.06649e-26	5.87938e-26	TRUE
109	ENSG00000164398	ACSL6	-1.04833	8.4756e-05	0.000163462	FALSE
110	ENSG00000197208	SLC22A4	-0.66268	0.00506391	0.00800738	FALSE
111	ENSG00000164405	UQCRQ	-1.26941	8.04697e-11	2.38548e-10	FALSE
112	ENSG00000131495	NDUFA2	-0.664083	0.000214367	0.000396656	FALSE
113	ENSG00000160883	HK3	1.72124	1.01262e-20	4.61007e-20	FALSE
114	ENSG00000198721	ECI2	-1.05302	2.18264e-08	5.56968e-08	FALSE
115	ENSG00000197977	ELOVL2	-1.57532	4.39745e-08	1.10071e-07	FALSE
116	ENSG00000112294	ALDH5A1	-1.80721	1.25986e-19	5.51817e-19	FALSE
117	ENSG00000137261	KIAA0319	1.11135	0.000582702	0.00102896	FALSE
118	ENSG00000112304	ACOT13	-0.875463	3.29789e-06	7.17223e-06	FALSE
119	ENSG00000204228	HSD17B8	0.415341	0.0209881	0.0304253	FALSE
120	ENSG00000146085	MMUT	-0.359249	0.0395855	0.054826	FALSE
121	ENSG00000096006	CRISP3	-3.4151	1.80281e-12	5.83687e-12	TRUE
122	ENSG00000170950	PGK2	-0.591764	0.312155	0.363474	FALSE
123	ENSG00000012660	ELOVL5	1.52697	3.27049e-27	1.82624e-26	FALSE
124	ENSG00000146166	LGSN	2.9796	2.28835e-31	1.4085e-30	TRUE
125	ENSG00000112695	COX7A2	0.619065	5.45002e-05	0.000107087	FALSE
126	ENSG00000118402	ELOVL4	1.89159	3.29012e-13	1.10268e-12	FALSE
127	ENSG00000083123	BCKDHB	0.665711	4.50538e-05	8.91817e-05	FALSE
128	ENSG00000203797	DDO	-0.533661	0.0113613	0.0171344	FALSE
129	ENSG00000175003	SLC22A1	-0.466099	0.011508	0.0173364	FALSE
130	ENSG00000060762	MPC1	-0.479721	0.00749904	0.0115864	FALSE
131	ENSG00000189043	NDUFA4	-1.70453	1.08646e-15	4.09201e-15	FALSE
132	ENSG00000106049	HIBADH	-0.465534	0.00888586	0.0135936	FALSE
133	ENSG00000006625	GGCT	0.181316	0.290788	0.341144	FALSE
134	ENSG00000106633	GCK	1.4984	2.71335e-09	7.35786e-09	FALSE
135	ENSG00000105953	OGDH	-2.02742	5.45491e-20	2.42429e-19	TRUE
136	ENSG00000126522	ASL	2.84838	1.00204e-129	1.95119e-128	TRUE
137	ENSG00000241258	CRCP	0.136471	0.397984	0.45189	FALSE
138	ENSG00000146701	MDH2	-2.34749	3.57317e-25	1.88301e-24	TRUE
139	ENSG00000005469	CROT	0.0818891	0.626818	0.674816	FALSE
140	ENSG00000004864	SLC25A13	0.971589	1.91291e-10	5.56364e-10	FALSE
141	ENSG00000070669	ASNS	1.31404	3.06113e-15	1.12892e-14	FALSE
142	ENSG00000241468	ATP5MF	-0.731073	6.44406e-05	0.000125785	FALSE
143	ENSG00000091140	DLD	-1.40075	2.55856e-12	8.22123e-12	FALSE
144	ENSG00000128609	NDUFA5	-1.49453	6.48035e-14	2.23678e-13	FALSE
145	ENSG00000198074	AKR1B10	1.75112	5.1185e-25	2.68492e-24	FALSE
146	ENSG00000227471	AKR1B15	-5.89412	1.10358e-56	1.09002e-55	TRUE
147	ENSG00000172331	BPGM	0.0625082	0.696616	0.739621	FALSE
148	ENSG00000090266	NDUFB2	-0.73315	6.24962e-05	0.000122156	FALSE
149	ENSG00000104687	GSR	0.404048	0.00911175	0.013911	FALSE
150	ENSG00000147471	PLPBP	-0.476664	0.00672713	0.0104548	FALSE
151	ENSG00000188676	IDO2	1.86035	4.75736e-11	1.42736e-10	FALSE
152	ENSG00000170786	SDR16C5	-2.11999	4.75869e-06	1.02211e-05	TRUE
153	ENSG00000147576	ADHFE1	-1.82727	6.13444e-20	2.71832e-19	FALSE
154	ENSG00000121039	RDH10	1.70949	1.4167e-31	8.75949e-31	FALSE
155	ENSG00000104325	DECR1	-0.19776	0.266346	0.314868	FALSE
156	ENSG00000156467	UQCRB	-1.57983	3.55247e-14	1.24382e-13	FALSE
157	ENSG00000164919	COX6C	-1.55265	1.91028e-14	6.779e-14	FALSE
158	ENSG00000147684	NDUFB9	-2.07049	6.21372e-22	2.9516e-21	TRUE
159	ENSG00000179091	CYC1	-1.47193	5.52008e-13	1.82914e-12	FALSE
160	ENSG00000167701	GPT	-1.53317	2.4331e-15	9.02063e-15	FALSE
161	ENSG00000122729	ACO1	0.847761	1.48334e-08	3.83692e-08	FALSE
162	ENSG00000165264	NDUFB6	-0.757717	2.67047e-05	5.38579e-05	FALSE
163	ENSG00000137106	GRHPR	0.150045	0.343903	0.396681	FALSE
164	ENSG00000122696	SLC25A51	-0.308141	0.160951	0.199567	FALSE
165	ENSG00000137124	ALDH1B1	-0.190374	0.27581	0.325168	FALSE
166	ENSG00000154330	PGM5	-1.34764	2.2981e-12	7.3974e-12	FALSE
167	ENSG00000148090	AUH	0.693711	1.14007e-05	2.3743e-05	FALSE
168	ENSG00000130957	FBP2	-10.7728	7.19924e-201	2.13556e-199	TRUE
169	ENSG00000165140	FBP1	6.98536	0	0	TRUE
170	ENSG00000136872	ALDOB	11.7562	0	0	TRUE
171	ENSG00000119421	NDUFA8	-1.30036	1.29631e-11	4.00712e-11	FALSE
172	ENSG00000148339	SLC25A25	-1.90477	9.03883e-21	4.1226e-20	FALSE
173	ENSG00000167114	SLC27A4	0.936065	6.147e-10	1.73669e-09	FALSE
174	ENSG00000171097	KYAT1	-0.471805	0.0223685	0.0322707	FALSE
175	ENSG00000095321	CRAT	-2.26711	2.14557e-25	1.13662e-24	TRUE
176	ENSG00000130707	ASS1	2.53802	6.12959e-94	9.06176e-93	TRUE
177	ENSG00000067057	PFKP	0.0493141	0.739277	0.779087	FALSE
178	ENSG00000187134	AKR1C1	-0.50645	0.00449603	0.0071651	FALSE
179	ENSG00000198610	AKR1C4	2.01596	3.96398e-21	1.83156e-20	TRUE
180	ENSG00000165629	ATP5F1C	-0.884066	4.73113e-06	1.01683e-05	FALSE
181	ENSG00000181192	DHTKD1	-0.119801	0.496872	0.550887	FALSE
182	ENSG00000107537	PHYH	-1.9781	6.58137e-21	3.01944e-20	FALSE
183	ENSG00000152463	OLAH	3.08797	1.07291e-37	7.65471e-37	TRUE
184	ENSG00000136750	GAD2	-1.56377	0.00620121	0.00968553	FALSE
185	ENSG00000197444	OGDHL	8.87319	0	0	TRUE
186	ENSG00000156510	HKDC1	8.81926	0	0	TRUE
187	ENSG00000156515	HK1	-2.36918	1.34562e-26	7.39057e-26	TRUE
188	ENSG00000180817	PPA1	-0.310478	0.0776521	0.102255	FALSE
189	ENSG00000148672	GLUD1	0.943355	3.33952e-10	9.57899e-10	FALSE
190	ENSG00000171314	PGAM1	1.79924	8.01393e-40	5.94632e-39	FALSE
191	ENSG00000120053	GOT1	-1.66048	3.07283e-15	1.13277e-14	FALSE
192	ENSG00000166136	NDUFB8	-0.504518	0.0047362	0.0075219	FALSE
193	ENSG00000173915	ATP5MK	-0.955157	3.02411e-07	7.13274e-07	FALSE
194	ENSG00000197142	ACSL5	1.13176	8.08589e-13	2.66123e-12	FALSE
195	ENSG00000196177	ACADSB	-0.735036	6.08354e-05	0.000119089	FALSE
196	ENSG00000107902	LHPP	1.28018	1.27829e-14	4.57197e-14	FALSE
197	ENSG00000127884	ECHS1	0.621319	9.03647e-05	0.000173726	FALSE
198	ENSG00000130649	CYP2E1	0.0526046	0.737999	0.778101	FALSE
199	ENSG00000177542	SLC25A22	2.95194	1.95164e-92	2.85121e-91	TRUE
200	ENSG00000134333	LDHA	-1.31927	2.41082e-10	6.97606e-10	FALSE
201	ENSG00000166796	LDHC	-0.893551	0.0128783	0.019274	FALSE
202	ENSG00000166800	LDHAL6A	0.735916	0.0379075	0.0527081	FALSE
203	ENSG00000151116	UEVLD	-0.824303	1.32193e-05	2.73652e-05	FALSE
204	ENSG00000109854	HTATIP2	-0.268122	0.135608	0.170557	FALSE
205	ENSG00000121691	CAT	-0.0212642	0.930248	0.945932	FALSE
206	ENSG00000110435	PDHX	-2.69124	6.25563e-35	4.20347e-34	TRUE
207	ENSG00000213619	NDUFS3	-1.40208	8.51328e-13	2.80054e-12	FALSE
208	ENSG00000162174	ASRGL1	2.58671	1.94427e-56	1.91208e-55	TRUE
209	ENSG00000149742	SLC22A9	1.72549	2.52939e-07	5.99859e-07	FALSE
210	ENSG00000176340	COX8A	-0.923071	1.56445e-06	3.49149e-06	FALSE
211	ENSG00000167792	NDUFV1	-1.0863	3.79196e-08	9.53271e-08	FALSE
212	ENSG00000132744	ACY3	10.8491	0	0	TRUE
213	ENSG00000132746	ALDH3B2	1.71907	1.70765e-09	4.69891e-09	FALSE
214	ENSG00000006534	ALDH3B1	3.36514	1.86828e-106	3.07741e-105	TRUE
215	ENSG00000110717	NDUFS8	-0.923079	8.53333e-07	1.94439e-06	FALSE
216	ENSG00000110090	CPT1A	1.79387	6.22345e-42	4.79801e-41	FALSE
217	ENSG00000151366	NDUFC2	-1.08978	7.58863e-09	2.00052e-08	FALSE
218	ENSG00000150768	DLAT	-1.73015	8.73901e-18	3.59273e-17	FALSE
219	ENSG00000204370	SDHD	-0.788259	2.03644e-05	4.1482e-05	FALSE
220	ENSG00000167283	ATP5MG	-0.446299	0.0131995	0.0197211	FALSE
221	ENSG00000139180	NDUFA9	-1.39557	1.53231e-12	4.97762e-12	FALSE
222	ENSG00000111640	GAPDH	-3.06214	1.67435e-33	1.08291e-32	TRUE
223	ENSG00000111669	TPI1	-1.08337	8.89884e-08	2.18001e-07	FALSE
224	ENSG00000111674	ENO2	0.875395	2.54273e-07	6.02969e-07	FALSE
225	ENSG00000111716	LDHB	1.79912	1.1763e-36	8.22232e-36	FALSE
226	ENSG00000060982	BCAT1	0.322306	0.142838	0.178923	FALSE
227	ENSG00000173208	ABCD2	-0.0465651	0.914757	0.932437	FALSE
228	ENSG00000152556	PFKM	-4.79993	7.89736e-66	8.80171e-65	TRUE
229	ENSG00000135390	ATP5MC2	-1.44847	1.15181e-12	3.76356e-12	FALSE
230	ENSG00000062485	CS	-2.20836	3.38277e-23	1.6779e-22	TRUE
231	ENSG00000135423	GLS2	2.80397	1.0929e-37	7.79525e-37	TRUE
232	ENSG00000110955	ATP5F1B	-1.3808	1.35609e-10	3.97679e-10	FALSE
233	ENSG00000170426	SDR9C7	-4.26758	1.33455e-18	5.64224e-18	TRUE
234	ENSG00000111058	ACSS3	1.06971	1.13466e-12	3.70887e-12	FALSE
235	ENSG00000184752	NDUFA12	-1.84943	5.44514e-20	2.42035e-19	FALSE
236	ENSG00000111275	ALDH2	-0.319511	0.084348	0.110352	FALSE
237	ENSG00000111775	COX6A1	3.44721	6.5349e-212	2.0836e-210	TRUE
238	ENSG00000122971	ACADS	-1.72957	1.71557e-17	6.96472e-17	FALSE
239	ENSG00000136143	SUCLA2	-2.27237	1.30229e-26	7.15906e-26	TRUE
240	ENSG00000125246	CLYBL	0.253171	0.127694	0.16131	FALSE
241	ENSG00000175198	PCCA	1.6933	2.44838e-34	1.6165e-33	FALSE
242	ENSG00000134864	GGACT	3.09747	1.31992e-65	1.46628e-64	TRUE
243	ENSG00000100867	DHRS2	3.69388	3.357e-84	4.53945e-83	TRUE
244	ENSG00000139988	RDH12	3.34369	4.02083e-50	3.58795e-49	TRUE
245	ENSG00000184227	ACOT1	-0.15351	0.463184	0.517473	FALSE
246	ENSG00000119673	ACOT2	-1.04021	1.87193e-08	4.79883e-08	FALSE
247	ENSG00000177465	ACOT4	3.38179	1.66151e-81	2.18076e-80	TRUE
248	ENSG00000119711	ALDH6A1	1.48463	1.09775e-26	6.04928e-26	FALSE
249	ENSG00000119689	DLST	-0.754736	6.0573e-05	0.000118592	FALSE
250	ENSG00000119640	ACYP1	-0.67786	0.00385462	0.00619982	FALSE
251	ENSG00000183648	NDUFB1	-1.06098	1.49361e-08	3.86165e-08	FALSE
252	ENSG00000187581	COX8C	-1.80271	0.000277772	0.000508723	FALSE
253	ENSG00000197119	SLC25A29	2.87878	1.09026e-128	2.10343e-127	TRUE
254	ENSG00000156411	ATP5MJ	-0.992525	1.19248e-07	2.89734e-07	FALSE
255	ENSG00000166183	ASPG	6.48402	0	0	TRUE
256	ENSG00000128928	IVD	0.0574392	0.701857	0.744371	FALSE
257	ENSG00000140284	SLC27A2	9.34504	0	0	TRUE
258	ENSG00000171989	LDHAL6B	-0.0578579	0.951444	0.964356	FALSE
259	ENSG00000067225	PKM	-1.31777	5.95574e-10	1.68353e-09	FALSE
260	ENSG00000159322	ADPGK	1.08239	1.21918e-11	3.77511e-11	FALSE
261	ENSG00000178741	COX5A	-2.15594	5.93729e-23	2.92424e-22	TRUE
262	ENSG00000140374	ETFA	-1.5913	6.28881e-15	2.28586e-14	FALSE
263	ENSG00000166411	IDH3A	-1.84049	3.71296e-20	1.65906e-19	FALSE
264	ENSG00000136381	IREB2	-1.0976	3.86696e-09	1.0389e-08	FALSE
265	ENSG00000182054	IDH2	-2.13702	1.46148e-21	6.84209e-21	TRUE
266	ENSG00000184254	ALDH1A3	0.448267	0.0363876	0.0507165	FALSE
267	ENSG00000242612	DECR2	0.522477	0.000981716	0.0016903	FALSE
268	ENSG00000140990	NDUFB10	-2.13102	2.78122e-23	1.38229e-22	TRUE
269	ENSG00000167969	ECI1	-0.813506	9.87397e-06	2.06866e-05	FALSE
270	ENSG00000183044	ABAT	3.86888	5.54341654633879e-321	2.40634672806979e-319	TRUE
271	ENSG00000166743	ACSM1	2.31195	3.01703e-22	1.44904e-21	TRUE
272	ENSG00000140740	UQCRC2	-2.05335	7.47625e-21	3.4225e-20	TRUE
273	ENSG00000183921	SDR42E2	0.246991	0.546726	0.599216	FALSE
274	ENSG00000004779	NDUFAB1	-1.67773	7.82482e-17	3.09148e-16	FALSE
275	ENSG00000149925	ALDOA	-3.71302	1.13667e-43	9.06049e-43	TRUE
276	ENSG00000099377	HSD3B7	2.52629	3.38175e-61	3.55808e-60	TRUE
277	ENSG00000156885	COX6A2	-10.3438	3.21306e-182	8.62968e-181	TRUE
278	ENSG00000166123	GPT2	-2.17828	4.28432e-25	2.25255e-24	TRUE
279	ENSG00000125166	GOT2	-2.36918	4.68601e-26	2.53564e-25	TRUE
280	ENSG00000176387	HSD11B2	8.30127	0	0	TRUE
281	ENSG00000213398	LCAT	0.61588	0.00010653	0.00020327	FALSE
282	ENSG00000198650	TAT	1.19374	1.91043e-10	5.55699e-10	FALSE
283	ENSG00000166816	LDHD	-1.00187	7.88827e-08	1.93959e-07	FALSE
284	ENSG00000186153	WWOX	1.6673	1.05154e-17	4.30678e-17	FALSE
285	ENSG00000184860	SDR42E1	5.78381	0	0	TRUE
286	ENSG00000103150	MLYCD	-2.33913	2.74814e-28	1.5772e-27	TRUE
287	ENSG00000131143	COX4I1	-1.05065	1.26931e-07	3.08017e-07	FALSE
288	ENSG00000108381	ASPA	0.525168	0.00381755	0.00614347	FALSE
289	ENSG00000108528	SLC25A11	-1.39132	2.18216e-12	7.02834e-12	FALSE
290	ENSG00000108515	ENO3	-8.88957	1.03636e-137	2.13064e-136	TRUE
291	ENSG00000072778	ACADVL	-1.15544	2.46323e-08	6.26284e-08	FALSE
292	ENSG00000179477	ALOX12B	0.778381	0.0325506	0.0458112	FALSE
293	ENSG00000179148	ALOXE3	0.456857	0.198219	0.241052	FALSE
294	ENSG00000072210	ALDH3A2	-0.478197	0.00748758	0.011572	FALSE
295	ENSG00000108602	ALDH3A1	0.335268	0.206037	0.24979	FALSE
296	ENSG00000109107	ALDOC	1.18861	1.99485e-16	7.74886e-16	FALSE
297	ENSG00000131473	ACLY	1.35551	9.253e-22	4.36865e-21	FALSE
298	ENSG00000131482	G6PC1	9.74169	0	0	TRUE
299	ENSG00000161653	NAGS	4.28183	3.54186e-210	1.11624e-208	TRUE
300	ENSG00000141349	G6PC3	0.609627	8.95492e-05	0.000172255	FALSE
301	ENSG00000159199	ATP5MC1	-1.05266	3.14224e-08	7.93374e-08	FALSE
302	ENSG00000167863	ATP5PD	-1.16356	2.19675e-09	6.00056e-09	FALSE
303	ENSG00000161533	ACOX1	-0.929267	5.7083e-07	1.31675e-06	FALSE
304	ENSG00000183048	SLC25A10	3.30577	2.27059e-166	5.5119e-165	TRUE
305	ENSG00000178127	NDUFV2	-1.72475	5.70624e-17	2.26464e-16	FALSE
306	ENSG00000141437	SLC25A52	-0.616121	0.300083	0.350917	FALSE
307	ENSG00000152234	ATP5F1A	-1.27769	1.38779e-09	3.84127e-09	FALSE
308	ENSG00000167315	ACAA2	0.214298	0.189367	0.231142	FALSE
309	ENSG00000180011	PTGR3	-1.31278	6.39628e-12	2.01048e-11	FALSE
310	ENSG00000099624	ATP5F1D	-1.67347	4.36198e-16	1.66824e-15	FALSE
311	ENSG00000115286	NDUFS7	-1.84731	7.07328e-20	3.12621e-19	FALSE
312	ENSG00000127540	UQCR11	-1.43566	5.33197e-13	1.76852e-12	FALSE
313	ENSG00000167733	HSD11B1L	-0.0608591	0.830531	0.860094	FALSE
314	ENSG00000174886	NDUFA11	-0.355029	0.045624	0.0625714	FALSE
315	ENSG00000130377	ACSBG2	1.62362	1.71841e-07	4.12955e-07	FALSE
316	ENSG00000181240	SLC25A41	-0.464249	0.213494	0.257947	FALSE
317	ENSG00000125648	SLC25A23	-0.776624	2.49967e-05	5.04804e-05	FALSE
318	ENSG00000099795	NDUFB7	-1.10552	5.90896e-09	1.57109e-08	FALSE
319	ENSG00000186529	CYP4F3	6.91319	0	0	TRUE
320	ENSG00000186115	CYP4F2	9.9356	0	0	TRUE
321	ENSG00000130304	SLC27A1	-1.34749	1.44611e-12	4.70322e-12	FALSE
322	ENSG00000181035	SLC25A42	-0.754683	3.15929e-05	6.33369e-05	FALSE
323	ENSG00000186010	NDUFA13	-0.824704	1.19693e-05	2.48662e-05	FALSE
324	ENSG00000169021	UQCRFS1	-1.71775	1.58547e-16	6.1807e-16	FALSE
325	ENSG00000105220	GPI	-0.670917	0.000481677	0.000858236	FALSE
326	ENSG00000126267	COX6B1	-1.07938	2.62605e-08	6.66873e-08	FALSE
327	ENSG00000161281	COX7A1	-4.97783	2.093e-75	2.58295e-74	TRUE
328	ENSG00000104823	ECH1	-1.53404	1.67231e-13	5.68509e-13	FALSE
329	ENSG00000142046	TMEM91	1.44309	1.54081e-12	5.00345e-12	FALSE
330	ENSG00000248098	BCKDHA	-1.33458	5.11193e-12	1.61348e-11	FALSE
331	ENSG00000105552	BCAT2	-0.339681	0.0518779	0.0704866	FALSE
332	ENSG00000087076	HSD17B14	4.97931	0	0	TRUE
333	ENSG00000169169	CPT1C	1.73947	1.41076e-14	5.03818e-14	FALSE
334	ENSG00000105379	ETFB	-0.823489	7.9016e-06	1.66581e-05	FALSE
335	ENSG00000170906	NDUFA3	-1.07215	9.91077e-09	2.59586e-08	FALSE
336	ENSG00000160439	RDH13	0.606016	0.000225859	0.00041732	FALSE
337	ENSG00000160471	COX6B2	3.46038	2.40879e-41	1.8363e-40	TRUE
338	ENSG00000083807	SLC27A5	1.38078	2.33811e-21	1.08826e-20	FALSE
339	ENSG00000101365	IDH3B	-0.93714	5.52688e-07	1.27663e-06	FALSE
340	ENSG00000101323	HAO1	2.28992	4.37122e-31	2.66705e-30	TRUE
341	ENSG00000154930	ACSS1	-0.296607	0.0945393	0.122504	FALSE
342	ENSG00000131055	COX4I2	-1.60187	1.55937e-08	4.02176e-08	FALSE
343	ENSG00000131069	ACSS2	-1.2146	4.33684e-10	1.23578e-09	FALSE
344	ENSG00000101473	ACOT8	-0.491866	0.010049	0.01526	FALSE
345	ENSG00000124172	ATP5F1E	-0.468555	0.0103938	0.0157519	FALSE
346	ENSG00000154723	ATP5PF	-1.38423	2.7046e-12	8.67412e-12	FALSE
347	ENSG00000241837	ATP5PO	-1.26012	2.81157e-10	8.10214e-10	FALSE
348	ENSG00000160194	NDUFV3	-1.88318	2.26632e-20	1.02001e-19	FALSE
349	ENSG00000141959	PFKL	2.6141	4.84407e-107	7.99843e-106	TRUE
350	ENSG00000160226	CFAP410	1.06426	6.24567e-09	1.65803e-08	FALSE
351	ENSG00000182902	SLC25A18	-1.32063	1.55665e-09	4.29383e-09	FALSE
352	ENSG00000100075	SLC25A1	2.0959	3.77341e-58	3.80003e-57	TRUE
353	ENSG00000184076	UQCR10	-1.48596	6.60611e-14	2.27903e-13	FALSE
354	ENSG00000100412	ACO2	-2.23145	9.11754e-24	4.60796e-23	TRUE
355	ENSG00000184983	NDUFA6	-1.10075	6.85667e-09	1.81422e-08	FALSE
356	ENSG00000100294	MCAT	0.149664	0.380311	0.433975	FALSE
357	ENSG00000205560	CPT1B	-2.56341	1.65538e-30	9.9685e-30	TRUE
358	ENSG00000169100	SLC25A6	1.81698	4.24261e-41	3.21629e-40	FALSE
359	ENSG00000131828	PDHA1	-1.28182	1.27085e-10	3.73405e-10	FALSE
360	ENSG00000147123	NDUFB11	-1.7675	4.87921e-18	2.02639e-17	FALSE
361	ENSG00000072506	HSD17B10	0.255512	0.102467	0.13188	FALSE
362	ENSG00000131174	COX7B	-1.32681	3.06669e-11	9.30452e-11	FALSE
363	ENSG00000102144	PGK1	-0.824693	2.38991e-05	4.8321e-05	FALSE
364	ENSG00000068366	ACSL4	-0.741882	4.92485e-05	9.71816e-05	FALSE
365	ENSG00000005022	SLC25A5	2.85381	1.31213e-133	2.62052e-132	TRUE
366	ENSG00000125356	NDUFA1	-1.05452	3.53469e-08	8.89414e-08	FALSE
367	ENSG00000182890	GLUD2	1.98979	2.93096e-17	1.17657e-16	FALSE
368	ENSG00000101986	ABCD1	-1.31125	1.14177e-11	3.54195e-11	FALSE
369	ENSG00000067829	IDH3G	-0.429051	0.0150498	0.0222816	FALSE
370	ENSG00000198888	MT-ND1	-0.870768	5.08596e-05	0.000100201	FALSE
371	ENSG00000198763	MT-ND2	-0.247927	0.227813	0.273719	FALSE
372	ENSG00000198804	MT-CO1	-0.851175	9.811e-05	0.000187874	FALSE
373	ENSG00000198712	MT-CO2	-0.00152865	0.971851	0.982228	FALSE
374	ENSG00000228253	MT-ATP8	-0.664617	0.00109349	0.00187387	FALSE
375	ENSG00000198899	MT-ATP6	-0.444111	0.0323314	0.0455261	FALSE
376	ENSG00000198938	MT-CO3	-0.00415679	0.982499	0.991468	FALSE
377	ENSG00000198840	MT-ND3	0.1371	0.434424	0.488807	FALSE
378	ENSG00000212907	MT-ND4L	-0.722429	0.000449637	0.000803773	FALSE
379	ENSG00000198886	MT-ND4	-0.350377	0.0940187	0.121916	FALSE
380	ENSG00000198786	MT-ND5	-1.01106	2.75304e-06	6.02526e-06	FALSE
381	ENSG00000198695	MT-ND6	-0.925601	1.01208e-05	2.11792e-05	FALSE
382	ENSG00000198727	MT-CYB	-0.450921	0.0303694	0.0429408	FALSE

## Sheet: Liver vs skeletal muscle
	ensembl_gene_id	hgnc_symbol	logFC	PValue	adj_PValue	diffexpressed
1	ENSG00000097021	ACOT7	2.1324	1.40284e-164	9.34804e-164	TRUE
2	ENSG00000074800	ENO1	1.72377	2.2603e-149	1.39723e-148	FALSE
3	ENSG00000117118	SDHB	-0.24877	0.00170151	0.00212259	FALSE
4	ENSG00000159423	ALDH4A1	2.77818	0	0	TRUE
5	ENSG00000116353	MECR	-0.959965	7.72013e-31	1.89859e-30	FALSE
6	ENSG00000121900	TMEM54	1.14146	3.15595e-31	7.8142e-31	FALSE
7	ENSG00000168653	NDUFS5	-1.41797	2.83956e-58	9.65201e-58	FALSE
8	ENSG00000198754	OXCT2	0.544414	0.000312356	0.000404616	FALSE
9	ENSG00000066322	ELOVL1	1.0917	4.88758e-56	1.6231e-55	FALSE
10	ENSG00000117448	AKR1A1	2.61213	0	0	TRUE
11	ENSG00000173660	UQCRH	-1.3834	2.28839e-56	7.6236e-56	FALSE
12	ENSG00000157184	CPT2	1.75137	2.26762e-157	1.45865e-156	FALSE
13	ENSG00000162390	ACOT11	-3.44076	1.37125e-218	1.12731e-217	TRUE
14	ENSG00000079739	PGM1	-2.06308	3.58537e-98	1.67853e-97	TRUE
15	ENSG00000117054	ACADM	-0.617536	6.47472e-14	1.15071e-13	FALSE
16	ENSG00000137944	KYAT3	1.18906	1.40365e-49	4.38668e-49	FALSE
17	ENSG00000117528	ABCD3	1.69916	1.13294e-159	7.37466e-159	FALSE
18	ENSG00000137992	DBT	0.293262	4.53467e-05	6.09865e-05	FALSE
19	ENSG00000085491	SLC25A24	-1.69964	8.16758e-65	2.953e-64	FALSE
20	ENSG00000116459	ATP5PB	-0.9427	1.69404e-28	4.00983e-28	FALSE
21	ENSG00000116882	HAO2	13.1546	0	0	TRUE
22	ENSG00000143363	PRUNE1	-1.09078	2.23717e-39	6.19791e-39	FALSE
23	ENSG00000143554	SLC27A3	2.68704	0	0	TRUE
24	ENSG00000143630	HCN3	3.58051	0	0	TRUE
25	ENSG00000143627	PKLR	11.1603	0	0	TRUE
26	ENSG00000158864	NDUFS2	-0.939172	1.38565e-27	3.22884e-27	FALSE
27	ENSG00000143252	SDHC	-0.407035	3.30348e-07	4.81352e-07	FALSE
28	ENSG00000143149	ALDH9A1	0.516086	4.85281e-13	8.42466e-13	FALSE
29	ENSG00000143158	MPC2	0.649281	2.37864e-20	4.87455e-20	FALSE
30	ENSG00000135821	GLUL	-3.40569	9.90638e-200	7.59442e-199	TRUE
31	ENSG00000154305	MIA3	0.876505	1.04245e-37	2.82881e-37	FALSE
32	ENSG00000091483	FH	0.254703	0.000643207	0.000820327	FALSE
33	ENSG00000240857	RDH14	-0.608589	7.55198e-14	1.33998e-13	FALSE
34	ENSG00000084754	HADHA	-1.32174	2.83636e-47	8.65384e-47	FALSE
35	ENSG00000138029	HADHB	-1.8245	8.91495e-80	3.64145e-79	FALSE
36	ENSG00000138030	KHK	6.52604	0	0	TRUE
37	ENSG00000143891	GALM	2.4341	1.29834e-298	1.36868e-297	TRUE
38	ENSG00000170634	ACYP2	-2.47139	3.80198e-157	2.44102e-156	TRUE
39	ENSG00000014641	MDH1	-1.2647	5.09829e-45	1.51713e-44	FALSE
40	ENSG00000124370	MCEE	0.529205	4.79831e-11	7.92192e-11	FALSE
41	ENSG00000159399	HK2	-5.51166	0	0	TRUE
42	ENSG00000163541	SUCLG1	-0.269851	0.000630355	0.000804312	FALSE
43	ENSG00000135940	COX5B	-1.50379	1.35802e-62	4.80107e-62	FALSE
44	ENSG00000155368	DBI	2.2194	2.8036e-291	2.90605e-290	TRUE
45	ENSG00000115159	GPD2	-2.81746	1.7042e-191	1.26485e-190	TRUE
46	ENSG00000152254	G6PC2	1.23645	9.6582e-11	1.57982e-10	FALSE
47	ENSG00000128683	GAD1	0.859529	2.13433e-08	3.24633e-08	FALSE
48	ENSG00000115840	SLC25A12	-5.67824	0	0	TRUE
49	ENSG00000154518	ATP5MC3	-0.531745	1.64392e-10	2.67058e-10	FALSE
50	ENSG00000198130	HIBCH	1.4978	5.5362e-114	2.87691e-113	FALSE
51	ENSG00000115419	GLS	-0.754718	9.62755e-21	1.9868e-20	FALSE
52	ENSG00000138356	AOX1	5.69191	0	0	TRUE
53	ENSG00000119013	NDUFB3	-1.55196	6.22265e-72	2.38991e-71	FALSE
54	ENSG00000023228	NDUFS1	-1.49395	7.49364e-61	2.60899e-60	FALSE
55	ENSG00000138400	MDH1B	-0.557468	0.000139111	0.000183159	FALSE
56	ENSG00000138413	IDH1	4.11998	0	0	TRUE
57	ENSG00000115361	ACADL	1.37074	2.05246e-67	7.57337e-67	FALSE
58	ENSG00000021826	CPS1	10.4756	0	0	TRUE
59	ENSG00000115425	PECR	4.60152	0	0	TRUE
60	ENSG00000123983	ACSL3	0.356286	6.9574e-07	1.00161e-06	FALSE
61	ENSG00000130414	NDUFA10	-0.749878	1.39906e-19	2.8258e-19	FALSE
62	ENSG00000131373	HACL1	1.11975	4.75631e-56	1.57989e-55	FALSE
63	ENSG00000060971	ACAA1	3.33876	0	0	TRUE
64	ENSG00000010256	UQCRC1	-1.47024	1.02122e-57	3.45188e-57	FALSE
65	ENSG00000178537	SLC25A20	0.838939	3.66809e-34	9.47019e-34	FALSE
66	ENSG00000168291	PDHB	-1.18268	3.02823e-44	8.9275e-44	FALSE
67	ENSG00000168306	ACOX2	4.08682	0	0	TRUE
68	ENSG00000172340	SUCLG2	0.517239	8.74402e-13	1.51001e-12	FALSE
69	ENSG00000114021	NIT2	1.13578	2.41722e-65	8.77676e-65	FALSE
70	ENSG00000065518	NDUFB4	-1.50034	4.40336e-65	1.59606e-64	FALSE
71	ENSG00000114054	PCCB	1.31587	5.09013e-90	2.2508e-89	FALSE
72	ENSG00000090402	SI	0.308253	0.198825	0.217119	FALSE
73	ENSG00000136521	NDUFB5	-1.2509	5.95549e-49	1.84828e-48	FALSE
74	ENSG00000078070	MCCC1	1.21876	4.58322e-74	1.7931e-73	FALSE
75	ENSG00000113790	EHHADH	6.78275	0	0	TRUE
76	ENSG00000169020	ATP5ME	-0.804901	1.19412e-23	2.60341e-23	FALSE
77	ENSG00000159692	CTBP1	-0.498713	2.89108e-10	4.66382e-10	FALSE
78	ENSG00000185818	NAT8L	-5.76639	0	0	TRUE
79	ENSG00000087008	ACOX3	1.47688	1.57665e-86	6.789e-86	FALSE
80	ENSG00000169299	PGM2	2.07977	3.62673e-145	2.19903e-144	TRUE
81	ENSG00000198189	HSD17B11	3.56138	0	0	TRUE
82	ENSG00000197894	ADH5	1.13012	7.9275e-63	2.8081e-62	FALSE
83	ENSG00000198099	ADH4	10.357	0	0	TRUE
84	ENSG00000172955	ADH6	10.917	0	0	TRUE
85	ENSG00000187758	ADH1A	11.206	0	0	TRUE
86	ENSG00000196616	ADH1B	4.91308	0	0	TRUE
87	ENSG00000248144	ADH1C	4.46839	0	0	TRUE
88	ENSG00000196344	ADH7	1.97547	3.34122e-32	8.39107e-32	FALSE
89	ENSG00000164039	BDH2	1.61423	3.76933e-108	1.8837e-107	FALSE
90	ENSG00000138777	PPA2	0.785727	2.55485e-29	6.12449e-29	FALSE
91	ENSG00000138796	HADH	-0.246016	0.00196674	0.00244451	FALSE
92	ENSG00000170522	ELOVL6	5.17951	0	0	TRUE
93	ENSG00000109390	NDUFC1	-1.51483	6.1516e-69	2.30419e-68	FALSE
94	ENSG00000171503	ETFDH	0.565066	3.0742e-15	5.63211e-15	FALSE
95	ENSG00000145439	CBR4	1.00408	4.68074e-47	1.42524e-46	FALSE
96	ENSG00000109576	AADAT	3.45516	0	0	TRUE
97	ENSG00000151726	ACSL1	0.45495	6.20032e-09	9.59617e-09	FALSE
98	ENSG00000151729	SLC25A4	-4.59353	7.99480229868347e-318	8.85240885771939e-317	TRUE
99	ENSG00000073578	SDHA	-0.76919	3.3663e-19	6.73878e-19	FALSE
100	ENSG00000145494	NDUFS6	-0.844922	2.6193e-25	5.87548e-25	FALSE
101	ENSG00000113492	AGXT2	13.6555	0	0	TRUE
102	ENSG00000083720	OXCT1	-5.0038	0	0	TRUE
103	ENSG00000164258	NDUFS4	-1.52624	2.77888e-70	1.05303e-69	FALSE
104	ENSG00000131844	MCCC2	1.45386	2.38039e-109	1.19859e-108	FALSE
105	ENSG00000127184	COX7C	-1.26561	7.15771e-46	2.14921e-45	FALSE
106	ENSG00000133835	HSD17B4	2.34885	0	0	TRUE
107	ENSG00000164904	ALDH7A1	2.60132	0	0	TRUE
108	ENSG00000113396	SLC27A6	-2.54909	7.48262e-85	3.18327e-84	TRUE
109	ENSG00000164398	ACSL6	-0.348668	0.00163396	0.00204122	FALSE
110	ENSG00000197208	SLC22A4	-2.88232	1.69831e-116	8.92913e-116	TRUE
111	ENSG00000164405	UQCRQ	0.0741838	0.321928	0.344106	FALSE
112	ENSG00000131495	NDUFA2	-0.602179	2.40007e-14	4.30732e-14	FALSE
113	ENSG00000160883	HK3	3.24171	0	0	TRUE
114	ENSG00000198721	ECI2	0.064383	0.38167	0.404994	FALSE
115	ENSG00000197977	ELOVL2	4.81308	0	0	TRUE
116	ENSG00000112294	ALDH5A1	0.876213	1.20389e-37	3.26429e-37	FALSE
117	ENSG00000137261	KIAA0319	0.591122	0.000296498	0.000384329	FALSE
118	ENSG00000112304	ACOT13	0.676191	3.76788e-21	7.83735e-21	FALSE
119	ENSG00000204228	HSD17B8	1.25274	5.73196e-60	1.98147e-59	FALSE
120	ENSG00000146085	MMUT	1.79707	1.53278e-181	1.09214e-180	FALSE
121	ENSG00000096006	CRISP3	0.581525	2.95904e-05	4.00667e-05	FALSE
122	ENSG00000170950	PGK2	-1.42302	4.02513e-08	6.06238e-08	FALSE
123	ENSG00000012660	ELOVL5	3.17118	0	0	TRUE
124	ENSG00000146166	LGSN	5.63407	0	0	TRUE
125	ENSG00000112695	COX7A2	0.811239	8.67147e-32	2.16497e-31	FALSE
126	ENSG00000118402	ELOVL4	-0.760839	4.88453e-06	6.82157e-06	FALSE
127	ENSG00000083123	BCKDHB	2.39618	2.54222e-306	2.73819e-305	TRUE
128	ENSG00000203797	DDO	0.805158	4.57017e-23	9.84802e-23	FALSE
129	ENSG00000175003	SLC22A1	9.34331	0	0	TRUE
130	ENSG00000060762	MPC1	1.02075	2.89721e-50	9.12336e-50	FALSE
131	ENSG00000189043	NDUFA4	-1.71903	3.61058e-75	1.42505e-74	FALSE
132	ENSG00000106049	HIBADH	0.406137	1.70378e-08	2.5993e-08	FALSE
133	ENSG00000006625	GGCT	0.278154	0.000472319	0.000606494	FALSE
134	ENSG00000106633	GCK	6.15226	0	0	TRUE
135	ENSG00000105953	OGDH	-2.98685	1.58274e-177	1.11146e-176	TRUE
136	ENSG00000126522	ASL	5.53037	0	0	TRUE
137	ENSG00000241258	CRCP	1.41681	7.00229e-98	3.27426e-97	FALSE
138	ENSG00000146701	MDH2	-1.23989	9.07286e-43	2.6262e-42	FALSE
139	ENSG00000005469	CROT	0.94272	3.79786e-35	9.95227e-35	FALSE
140	ENSG00000004864	SLC25A13	3.18393	0	0	TRUE
141	ENSG00000070669	ASNS	0.520127	5.16123e-10	8.26676e-10	FALSE
142	ENSG00000241468	ATP5MF	-0.667003	1.12979e-16	2.14002e-16	FALSE
143	ENSG00000091140	DLD	-1.14891	1.93204e-40	5.42591e-40	FALSE
144	ENSG00000128609	NDUFA5	-1.80493	5.76841e-89	2.52736e-88	FALSE
145	ENSG00000198074	AKR1B10	3.16174	0	0	TRUE
146	ENSG00000227471	AKR1B15	-4.47644	7.70668e-212	6.19374e-211	TRUE
147	ENSG00000172331	BPGM	-0.95847	2.95746e-27	6.85514e-27	FALSE
148	ENSG00000090266	NDUFB2	-1.21086	1.65935e-46	5.0217e-46	FALSE
149	ENSG00000104687	GSR	0.515004	2.49424e-13	4.36512e-13	FALSE
150	ENSG00000147471	PLPBP	0.350505	9.49106e-07	1.35983e-06	FALSE
151	ENSG00000188676	IDO2	8.48189	0	0	TRUE
152	ENSG00000170786	SDR16C5	-2.21225	3.07347e-26	7.00843e-26	TRUE
153	ENSG00000147576	ADHFE1	0.2744	0.000146087	0.000192158	FALSE
154	ENSG00000121039	RDH10	2.48645	0	0	TRUE
155	ENSG00000104325	DECR1	1.4039	9.51652e-100	4.51418e-99	FALSE
156	ENSG00000156467	UQCRB	-1.93667	5.73538e-93	2.58904e-92	FALSE
157	ENSG00000164919	COX6C	-1.07936	2.25898e-36	6.01798e-36	FALSE
158	ENSG00000147684	NDUFB9	-1.84414	5.84342e-88	2.54428e-87	FALSE
159	ENSG00000179091	CYC1	-1.37616	1.07639e-53	3.50076e-53	FALSE
160	ENSG00000167701	GPT	1.86234	9.1412e-198	6.96668e-197	FALSE
161	ENSG00000122729	ACO1	2.19874	7.9735e-286	8.15019e-285	TRUE
162	ENSG00000165264	NDUFB6	-0.579799	1.58944e-13	2.79763e-13	FALSE
163	ENSG00000137106	GRHPR	1.86094	5.09542e-190	3.76032e-189	FALSE
164	ENSG00000122696	SLC25A51	-0.655882	3.22787e-11	5.35706e-11	FALSE
165	ENSG00000137124	ALDH1B1	0.745676	4.56182e-27	1.05434e-26	FALSE
166	ENSG00000154330	PGM5	-3.27628	7.133e-239	6.27874e-238	TRUE
167	ENSG00000148090	AUH	0.179609	0.0181599	0.0213848	FALSE
168	ENSG00000130957	FBP2	-9.12933	0	0	TRUE
169	ENSG00000165140	FBP1	9.7722	0	0	TRUE
170	ENSG00000136872	ALDOB	12.8303	0	0	TRUE
171	ENSG00000119421	NDUFA8	-1.38278	5.97471e-59	2.04567e-58	FALSE
172	ENSG00000148339	SLC25A25	0.0559165	0.447188	0.470856	FALSE
173	ENSG00000167114	SLC27A4	1.18735	5.99151e-68	2.22103e-67	FALSE
174	ENSG00000171097	KYAT1	0.39801	1.73195e-06	2.46167e-06	FALSE
175	ENSG00000095321	CRAT	-0.524342	1.70932e-10	2.77566e-10	FALSE
176	ENSG00000130707	ASS1	4.44592	0	0	TRUE
177	ENSG00000067057	PFKP	-3.44111	1.38626e-251	1.26985e-250	TRUE
178	ENSG00000187134	AKR1C1	2.43025	0	0	TRUE
179	ENSG00000198610	AKR1C4	12.7428	0	0	TRUE
180	ENSG00000165629	ATP5F1C	-0.762999	1.61951e-19	3.26526e-19	FALSE
181	ENSG00000181192	DHTKD1	2.04635	6.723e-245	6.02682e-244	TRUE
182	ENSG00000107537	PHYH	-0.495852	1.10434e-09	1.75021e-09	FALSE
183	ENSG00000152463	OLAH	1.70401	1.43059e-33	3.66089e-33	FALSE
184	ENSG00000136750	GAD2	-0.82899	0.000274628	0.00035649	FALSE
185	ENSG00000197444	OGDHL	8.70498	0	0	TRUE
186	ENSG00000156510	HKDC1	7.59545	0	0	TRUE
187	ENSG00000156515	HK1	-4.3927	0	0	TRUE
188	ENSG00000180817	PPA1	0.32624	6.65688e-06	9.24846e-06	FALSE
189	ENSG00000148672	GLUD1	3.34656	0	0	TRUE
190	ENSG00000171314	PGAM1	2.02762	2.76675e-226	2.33295e-225	TRUE
191	ENSG00000120053	GOT1	0.104739	0.178526	0.195841	FALSE
192	ENSG00000166136	NDUFB8	-0.371255	1.9724e-06	2.79656e-06	FALSE
193	ENSG00000173915	ATP5MK	-0.84094	6.60188e-25	1.46977e-24	FALSE
194	ENSG00000197142	ACSL5	4.90926	0	0	TRUE
195	ENSG00000196177	ACADSB	2.08885	1.2298e-248	1.11566e-247	TRUE
196	ENSG00000107902	LHPP	2.39416	1.76252e-256	1.64267e-255	TRUE
197	ENSG00000127884	ECHS1	2.01699	5.61681e-218	4.60788e-217	TRUE
198	ENSG00000130649	CYP2E1	11.182	0	0	TRUE
199	ENSG00000177542	SLC25A22	4.12182	0	0	TRUE
200	ENSG00000134333	LDHA	0.0756774	0.339936	0.362672	FALSE
201	ENSG00000166796	LDHC	-0.334532	0.0253994	0.0296436	FALSE
202	ENSG00000166800	LDHAL6A	0.378163	0.0318181	0.0368963	FALSE
203	ENSG00000151116	UEVLD	-0.764876	4.15517e-20	8.4767e-20	FALSE
204	ENSG00000109854	HTATIP2	1.27431	4.09548e-79	1.66339e-78	FALSE
205	ENSG00000121691	CAT	1.87229	1.21393e-189	8.94645e-189	FALSE
206	ENSG00000110435	PDHX	-1.73691	9.39398e-86	4.02087e-85	FALSE
207	ENSG00000213619	NDUFS3	-1.31068	1.01591e-52	3.27129e-52	FALSE
208	ENSG00000162174	ASRGL1	0.183563	0.0643586	0.0730333	FALSE
209	ENSG00000149742	SLC22A9	11.0632	0	0	TRUE
210	ENSG00000176340	COX8A	-1.49622	6.33445e-63	2.24556e-62	FALSE
211	ENSG00000167792	NDUFV1	-0.947183	3.89382e-28	9.16108e-28	FALSE
212	ENSG00000132744	ACY3	10.0389	0	0	TRUE
213	ENSG00000132746	ALDH3B2	-1.05241	2.27475e-08	3.45624e-08	FALSE
214	ENSG00000006534	ALDH3B1	1.36553	1.5628e-48	4.83142e-48	FALSE
215	ENSG00000110717	NDUFS8	-1.23369	1.7498e-47	5.35247e-47	FALSE
216	ENSG00000110090	CPT1A	2.65924	0	0	TRUE
217	ENSG00000151366	NDUFC2	-0.123588	0.107447	0.120041	FALSE
218	ENSG00000150768	DLAT	-1.95871	5.48609e-104	2.66684e-103	FALSE
219	ENSG00000204370	SDHD	-0.17431	0.0247329	0.0288903	FALSE
220	ENSG00000167283	ATP5MG	-0.646575	1.40846e-15	2.60048e-15	FALSE
221	ENSG00000139180	NDUFA9	-1.31139	4.94263e-52	1.5824e-51	FALSE
222	ENSG00000111640	GAPDH	-2.81239	8.51504e-147	5.20001e-146	TRUE
223	ENSG00000111669	TPI1	-1.18181	3.20899e-39	8.86594e-39	FALSE
224	ENSG00000111674	ENO2	-0.585545	9.91108e-11	1.6204e-10	FALSE
225	ENSG00000111716	LDHB	-3.07734	6.39574e-191	4.73146e-190	TRUE
226	ENSG00000060982	BCAT1	-0.474738	2.14959e-05	2.9262e-05	FALSE
227	ENSG00000173208	ABCD2	-1.21895	4.75007e-18	9.28921e-18	FALSE
228	ENSG00000152556	PFKM	-7.2634	0	0	TRUE
229	ENSG00000135390	ATP5MC2	-1.6967	2.29304e-76	9.11632e-76	FALSE
230	ENSG00000062485	CS	-2.67293	8.43131e-153	5.3021e-152	TRUE
231	ENSG00000135423	GLS2	8.4293	0	0	TRUE
232	ENSG00000110955	ATP5F1B	-1.48895	1.25972e-54	4.12707e-54	FALSE
233	ENSG00000170426	SDR9C7	-2.65112	1.11245e-46	3.37486e-46	TRUE
234	ENSG00000111058	ACSS3	2.91766	0	0	TRUE
235	ENSG00000184752	NDUFA12	-1.84855	5.41329e-96	2.4974e-95	FALSE
236	ENSG00000111275	ALDH2	2.46185	0	0	TRUE
237	ENSG00000111775	COX6A1	3.56611	0	0	TRUE
238	ENSG00000122971	ACADS	0.512561	1.56503e-12	2.68346e-12	FALSE
239	ENSG00000136143	SUCLA2	-2.79022	2.97093e-180	2.10694e-179	TRUE
240	ENSG00000125246	CLYBL	0.965956	4.38257e-41	1.24089e-40	FALSE
241	ENSG00000175198	PCCA	2.41396	0	0	TRUE
242	ENSG00000134864	GGACT	2.24777	3.57557e-116	1.8781e-115	TRUE
243	ENSG00000100867	DHRS2	7.92174	0	0	TRUE
244	ENSG00000139988	RDH12	4.64874	0	0	TRUE
245	ENSG00000184227	ACOT1	1.06892	6.81497e-42	1.94966e-41	FALSE
246	ENSG00000119673	ACOT2	0.497408	1.7677e-12	3.02696e-12	FALSE
247	ENSG00000177465	ACOT4	4.91106	0	0	TRUE
248	ENSG00000119711	ALDH6A1	2.83263	0	0	TRUE
249	ENSG00000119689	DLST	-0.85917	1.45927e-24	3.23057e-24	FALSE
250	ENSG00000119640	ACYP1	-1.90174	1.65674e-61	5.80368e-61	FALSE
251	ENSG00000183648	NDUFB1	-0.906052	1.32856e-28	3.14966e-28	FALSE
252	ENSG00000187581	COX8C	-1.14244	2.45333e-08	3.72301e-08	FALSE
253	ENSG00000197119	SLC25A29	1.10608	3.39905e-57	1.14214e-56	FALSE
254	ENSG00000156411	ATP5MJ	-1.03705	1.13812e-35	3.00497e-35	FALSE
255	ENSG00000166183	ASPG	10.0231	0	0	TRUE
256	ENSG00000128928	IVD	1.81583	6.54088e-181	4.64594e-180	FALSE
257	ENSG00000140284	SLC27A2	12.4745	0	0	TRUE
258	ENSG00000171989	LDHAL6B	1.13636	1.05036e-12	1.80918e-12	FALSE
259	ENSG00000067225	PKM	-5.12442	0	0	TRUE
260	ENSG00000159322	ADPGK	1.31982	2.23245e-74	8.75793e-74	FALSE
261	ENSG00000178741	COX5A	-1.98085	2.67364e-97	1.24592e-96	FALSE
262	ENSG00000140374	ETFA	0.268485	0.000364694	0.000470713	FALSE
263	ENSG00000166411	IDH3A	-2.02871	1.20931e-113	6.27227e-113	TRUE
264	ENSG00000136381	IREB2	-0.538428	6.21522e-12	1.04984e-11	FALSE
265	ENSG00000182054	IDH2	-0.848921	4.9873e-22	1.05566e-21	FALSE
266	ENSG00000184254	ALDH1A3	-1.16741	9.87675e-24	2.15538e-23	FALSE
267	ENSG00000242612	DECR2	2.78467	0	0	TRUE
268	ENSG00000140990	NDUFB10	-2.09701	2.29602e-110	1.16493e-109	TRUE
269	ENSG00000167969	ECI1	-0.114279	0.137137	0.152057	FALSE
270	ENSG00000183044	ABAT	7.27488	0	0	TRUE
271	ENSG00000166743	ACSM1	3.88099	4.37487e-302	4.66419e-301	TRUE
272	ENSG00000140740	UQCRC2	-1.6126	1.20683e-67	4.46337e-67	FALSE
273	ENSG00000183921	SDR42E2	-0.0126125	1	1	FALSE
274	ENSG00000004779	NDUFAB1	-1.07812	1.32457e-37	3.58795e-37	FALSE
275	ENSG00000149925	ALDOA	-5.2778	0	0	TRUE
276	ENSG00000099377	HSD3B7	4.18753	0	0	TRUE
277	ENSG00000156885	COX6A2	-8.52677	0	0	TRUE
278	ENSG00000166123	GPT2	0.253656	0.000593938	0.00075859	FALSE
279	ENSG00000125166	GOT2	-0.742208	4.13765e-18	8.10261e-18	FALSE
280	ENSG00000176387	HSD11B2	2.79815	6.37281e-227	5.3903e-226	TRUE
281	ENSG00000213398	LCAT	3.79725	0	0	TRUE
282	ENSG00000198650	TAT	14.5072	0	0	TRUE
283	ENSG00000166816	LDHD	0.923142	2.6172e-41	7.43204e-41	FALSE
284	ENSG00000186153	WWOX	1.75027	4.86652e-82	2.02451e-81	FALSE
285	ENSG00000184860	SDR42E1	6.33295	0	0	TRUE
286	ENSG00000103150	MLYCD	-0.783983	5.97834e-22	1.26308e-21	FALSE
287	ENSG00000131143	COX4I1	-1.0688	5.5527e-34	1.42966e-33	FALSE
288	ENSG00000108381	ASPA	-0.265356	0.00351478	0.00430946	FALSE
289	ENSG00000108528	SLC25A11	-1.47464	5.40062e-63	1.91601e-62	FALSE
290	ENSG00000108515	ENO3	-5.84462	0	0	TRUE
291	ENSG00000072778	ACADVL	0.076049	0.342153	0.364823	FALSE
292	ENSG00000179477	ALOX12B	-1.04093	2.67377e-06	3.7753e-06	FALSE
293	ENSG00000179148	ALOXE3	-0.0332895	0.852692	0.863557	FALSE
294	ENSG00000072210	ALDH3A2	1.14824	4.91422e-65	1.78028e-64	FALSE
295	ENSG00000108602	ALDH3A1	0.833243	5.54686e-12	9.38103e-12	FALSE
296	ENSG00000109107	ALDOC	4.28739	0	0	TRUE
297	ENSG00000131473	ACLY	1.03973	6.03602e-53	1.94754e-52	FALSE
298	ENSG00000131482	G6PC1	14.3113	0	0	TRUE
299	ENSG00000161653	NAGS	7.41052	0	0	TRUE
300	ENSG00000141349	G6PC3	-1.17216	1.54319e-43	4.51384e-43	FALSE
301	ENSG00000159199	ATP5MC1	-1.36998	1.48819e-56	4.96568e-56	FALSE
302	ENSG00000167863	ATP5PD	-1.12963	9.40436e-40	2.61551e-39	FALSE
303	ENSG00000161533	ACOX1	1.15307	7.60631e-66	2.77288e-65	FALSE
304	ENSG00000183048	SLC25A10	4.37856	0	0	TRUE
305	ENSG00000178127	NDUFV2	-0.447802	3.2122e-08	4.85381e-08	FALSE
306	ENSG00000141437	SLC25A52	2.66553	3.66631e-62	1.29114e-61	TRUE
307	ENSG00000152234	ATP5F1A	-1.42366	1.34663e-51	4.29713e-51	FALSE
308	ENSG00000167315	ACAA2	2.4723	0	0	TRUE
309	ENSG00000180011	PTGR3	-0.99266	9.42306e-34	2.41771e-33	FALSE
310	ENSG00000099624	ATP5F1D	-1.45785	2.51172e-60	8.70702e-60	FALSE
311	ENSG00000115286	NDUFS7	-1.84428	3.14249e-95	1.4427e-94	FALSE
312	ENSG00000127540	UQCR11	-1.14152	1.08824e-40	3.06629e-40	FALSE
313	ENSG00000167733	HSD11B1L	-1.11299	1.50827e-22	3.22334e-22	FALSE
314	ENSG00000174886	NDUFA11	-0.0872905	0.257499	0.278051	FALSE
315	ENSG00000130377	ACSBG2	-0.537975	0.0071681	0.00864721	FALSE
316	ENSG00000181240	SLC25A41	0.0758698	0.602985	0.624828	FALSE
317	ENSG00000125648	SLC25A23	-1.09517	5.74996e-39	1.58333e-38	FALSE
318	ENSG00000099795	NDUFB7	-1.05959	7.86736e-37	2.10928e-36	FALSE
319	ENSG00000186529	CYP4F3	10.7919	0	0	TRUE
320	ENSG00000186115	CYP4F2	13.7869	0	0	TRUE
321	ENSG00000130304	SLC27A1	-1.86893	2.68591e-100	1.27829e-99	FALSE
322	ENSG00000181035	SLC25A42	0.554542	4.06106e-15	7.41915e-15	FALSE
323	ENSG00000186010	NDUFA13	-0.98547	1.95885e-31	4.86384e-31	FALSE
324	ENSG00000169021	UQCRFS1	-1.66612	1.7981e-74	7.06006e-74	FALSE
325	ENSG00000105220	GPI	-0.356152	1.61613e-05	2.21094e-05	FALSE
326	ENSG00000126267	COX6B1	-1.12741	3.10772e-39	8.58701e-39	FALSE
327	ENSG00000161281	COX7A1	-7.65145	0	0	TRUE
328	ENSG00000104823	ECH1	-0.337361	4.25065e-05	5.72203e-05	FALSE
329	ENSG00000142046	TMEM91	0.336286	0.00150525	0.00188379	FALSE
330	ENSG00000248098	BCKDHA	-0.0888998	0.247863	0.268124	FALSE
331	ENSG00000105552	BCAT2	-1.07004	1.14941e-38	3.15297e-38	FALSE
332	ENSG00000087076	HSD17B14	5.18767	0	0	TRUE
333	ENSG00000169169	CPT1C	0.798785	9.79451e-12	1.64637e-11	FALSE
334	ENSG00000105379	ETFB	1.13464	2.21159e-63	7.89138e-63	FALSE
335	ENSG00000170906	NDUFA3	-1.11109	6.4103e-41	1.81127e-40	FALSE
336	ENSG00000160439	RDH13	0.0217954	0.776237	0.790947	FALSE
337	ENSG00000160471	COX6B2	0.865942	6.03556e-07	8.71388e-07	FALSE
338	ENSG00000083807	SLC27A5	8.14166	0	0	TRUE
339	ENSG00000101365	IDH3B	-1.01619	3.33697e-34	8.62104e-34	FALSE
340	ENSG00000101323	HAO1	13.3293	0	0	TRUE
341	ENSG00000154930	ACSS1	-1.35255	5.15449e-56	1.71153e-55	FALSE
342	ENSG00000131055	COX4I2	-3.61278	2.92648e-130	1.65173e-129	TRUE
343	ENSG00000131069	ACSS2	-0.325398	4.11365e-05	5.53871e-05	FALSE
344	ENSG00000101473	ACOT8	-0.13095	0.110932	0.123807	FALSE
345	ENSG00000124172	ATP5F1E	-0.494854	9.74111e-10	1.54661e-09	FALSE
346	ENSG00000154723	ATP5PF	-0.8373	7.53105e-24	1.64718e-23	FALSE
347	ENSG00000241837	ATP5PO	-1.49521	5.054e-62	1.77777e-61	FALSE
348	ENSG00000160194	NDUFV3	-1.42745	1.16389e-61	4.08244e-61	FALSE
349	ENSG00000141959	PFKL	2.08431	8.8207e-256	8.21247e-255	TRUE
350	ENSG00000160226	CFAP410	0.46752	1.94393e-07	2.8568e-07	FALSE
351	ENSG00000182902	SLC25A18	3.78179	0	0	TRUE
352	ENSG00000100075	SLC25A1	3.07049	0	0	TRUE
353	ENSG00000184076	UQCR10	-1.40148	1.05932e-58	3.61611e-58	FALSE
354	ENSG00000100412	ACO2	-2.74335	1.54438e-160	1.00963e-159	TRUE
355	ENSG00000184983	NDUFA6	-1.15969	5.32181e-43	1.54437e-42	FALSE
356	ENSG00000100294	MCAT	0.0937632	0.241867	0.261949	FALSE
357	ENSG00000205560	CPT1B	-2.58095	1.47843e-152	9.28227e-152	TRUE
358	ENSG00000169100	SLC25A6	0.20506	0.00574108	0.00695992	FALSE
359	ENSG00000131828	PDHA1	-1.49119	3.17514e-62	1.11889e-61	FALSE
360	ENSG00000147123	NDUFB11	-1.25143	4.90815e-48	1.51068e-47	FALSE
361	ENSG00000072506	HSD17B10	1.63184	7.13784e-146	4.33857e-145	FALSE
362	ENSG00000131174	COX7B	-1.40931	8.47605e-57	2.83829e-56	FALSE
363	ENSG00000102144	PGK1	-0.880711	2.96839e-24	6.54014e-24	FALSE
364	ENSG00000068366	ACSL4	-2.20366	3.13292e-127	1.74263e-126	TRUE
365	ENSG00000005022	SLC25A5	2.68018	0	0	TRUE
366	ENSG00000125356	NDUFA1	-1.19607	2.19068e-44	6.46883e-44	FALSE
367	ENSG00000182890	GLUD2	3.80214	0	0	TRUE
368	ENSG00000101986	ABCD1	-0.56343	1.61923e-12	2.7757e-12	FALSE
369	ENSG00000067829	IDH3G	-0.758032	3.80544e-21	7.91487e-21	FALSE
370	ENSG00000198888	MT-ND1	-1.12711	3.25839e-31	8.06491e-31	FALSE
371	ENSG00000198763	MT-ND2	-0.58196	2.5962e-10	4.19457e-10	FALSE
372	ENSG00000198804	MT-CO1	-0.560183	2.4144e-09	3.78705e-09	FALSE
373	ENSG00000198712	MT-CO2	-0.241083	0.0072157	0.008703	FALSE
374	ENSG00000228253	MT-ATP8	-0.435675	7.42972e-07	1.06899e-06	FALSE
375	ENSG00000198899	MT-ATP6	-0.393482	1.4878e-05	2.03926e-05	FALSE
376	ENSG00000198938	MT-CO3	-0.602781	8.27038e-11	1.35557e-10	FALSE
377	ENSG00000198840	MT-ND3	-0.292321	0.000836191	0.00106065	FALSE
378	ENSG00000212907	MT-ND4L	-0.206002	0.0178611	0.0210392	FALSE
379	ENSG00000198886	MT-ND4	-0.18957	0.0364718	0.0421332	FALSE
380	ENSG00000198786	MT-ND5	-0.713289	1.33067e-14	2.40378e-14	FALSE
381	ENSG00000198695	MT-ND6	-0.748745	1.9955e-16	3.76102e-16	FALSE
382	ENSG00000198727	MT-CYB	-0.55656	1.74125e-09	2.7432e-09	FALSE
